# Supplementary material for: Analysis of sectoral participation in the development of Joint External Evaluations
Source: BMC Public Health. 2019 May 23;19:631. doi: 10.1186/s12889-019-6978-8 (PMC6533773; doi:10.1186/s12889-019-6978-8)
Supplement: Supplementary file 1 — Categorization of key host country participants and institutions and mission meam member backgrounds. (XLSX 153 kb) [file 12889_2019_6978_MOESM1_ESM.xlsx]

## Sheet: Sheet1
Involvement by Sector
Country	Region	Joint External Evaluation Key Participants and Institutions								Public Sector Involvement																								Private Sector Involvement
										Health1	Food Safety1a	Patient Care/Hospitals1b	Epidemiology/Surveillance1c	Laboratory and Testing Services1d	Nutrition/Food Security1e	Environmental Health Services1f	Emergency/Ambulatory Services1g	Zoonotic Diseases1h	Preventative Health1i	Other1j	Agriculture2	Defense3	Domestic Security4	Executive/ Congressional Policy5	International Cooperation6	Transportation7	Ports8	Labor9	Environment10	Commerce11	Communication/Media12	Energy/ Nuclear13	Other14	Businesses	NGOs	State-Sanctioned Aid	Universities
United States of America	Region of the Americas	Dept of Health and Human Services, Dept of Agriculture, Dept of Defense, Dept of Energy, Dept of Justice, Dept of Homeland Security, Dept of the Interior, Dept of Labor, Dept of State, Dept of Transportation, Dept of Veterans Affairs, Environmental Protection Agency, Nuclear Regulatory Commission, US Agency for International Development, White House Executive Office (Management and Budget, Nation…								Dept of Health and Human Services											Dept of Agriculture	Dept of Defense	Dept of Homeland Security, White House Executive Office (National Security Council)	White House Executive Office (Management and Budget)	Dept of State, US Agency for International Development	Dept of Transportation		Dept of Labor	Dept of the Interior, Environmental Protection Agency			Dept of Energy, Nuclear Regulatory Commission	Dept of Veterans Affairs
Kenya	African Region	Ministry of Health (Director of Medical Services, Dept of Promotive and Preventative Health), Ministry of Agriculture, Livestock and Fisheries (Vector and Zoological Services Surveillance), National Disaster Management Authority, Kenya Wildlife Service, National Environmental Management Authority, Kenya Airways, Ministry of Interior and Coordination of National Govt (National Disaster Management …								Ministry of Health (Director of Medical Services, Dept of Promotive and Preventative Health)		Ministry of Health (Director of Medical Services)							Ministry of Health (Dept of Promotive and Preventative Health)		Ministry of Agriculture, Livestock and Fisheries (Vector and Zoological Services Surveillance)		National Disaster Management Authority, Ministry of Interior and Coordination of National Govt (National Disaster Management Unit),						Kenya Wildlife Service, National Environmental Management Authority					Kenya Airways	WHO Country Office for Kenya (Outbreak and Disaster Management, Disease Prevention and Control), FAO-Kenya (Emergency Center for Transboundary Animal Diseases), OIE (World Organization for Animal Health), CORE Group (Community Road Empowerment), UNICEF, Center for Disease Dynamics- Economics and Policy	Kenya-CDC, USAID (Regional Emerging Pandemic Threats, PREDICT-EPT2, One Health, Preparedness & Response), JICA (Japan International Cooperation Agency)
Côte d'Ivoire	African Region	Office of Pharmacies, Medicines & Laboratories, ABT Associates, French Embassy, Preventative Medicine Agency (AMP), CDC, EPI Coordination Office, Office of Wildlife and Hunting, Ministry of Water and Forests, General Directorate of Health, General Health Office, Department of Hospital Medicine/Department of Neighbourhood Hospital Medicine, FAO ECTAD, National Institute of Public Health, Pasteur I…								Office of Pharmacies, Medicines & Laboratories, General Directorate of Health, General Health Office, Department of Hospital Medicine/Department of Neighbourhood Hospital Medicine		Department of Hospital Medicine/Department of Neighbourhood Hospital Medicine														National Civil Aviation Agency, Ministry of Transport			Office of Wildlife and Hunting, Ministry of Water and Forests, Ministry of the Environment and Sustainable Development, Ministry of Animal Resources and Fisheries (Office of Veterinary Services)				MdH	ABT Associates	FAO ECTAD, National Institute of Public Health, International Rescue Committee, National Public Health Laboratory, UNICEF, WHO (EPI Coordination Office)	French Embassy, US CDC, Preventative Medicine Agency (AMP), USAID Preparedness & Response, USAID PREDICT Project	Pasteur Institute of Cote D'Ivoire
Eritrea	African Region	Under the Ministry of Health (Health Services, Public Health Dept, Planning and HR Dept, Admin and Finance Dept, National Medicines and Food Administration, Health Systems and Services, CDC, Nursing and Services, Policy and Health Systems, Environmental Health Dept, National Health Laboratory, Health Promotion, Environmental Health Decision, EPI, IDSR, Health Management and Information System, Na…								Under the Ministry of Health (Health Services, Public Health Dept, Planning and HR Dept, Admin and Finance Dept, National Medicines and Food Administration, Health Systems and Services, Nursing and Services, Policy and Health Systems, Environmental Health Dept, National Health Laboratory, Health Promotion, Environmental Health Decision, Health Management and Information System)	Ministry of Health (National Medicines and Food Administration)	Ministry of Health (National Medicines and Food Administration, Health Systems and Services, Nursing Services)	Ministry of Health (Public Health Dept)	Office of Pharmacies, Medicines, and Laboratory		Ministry of Health (Environmental Health Dept, Environmental Health Decision)			Ministry of Health (Health Promotion)	Ministry of Health (Planning and HR Dept, Admin and Finance Dept, Policy and Health Systems)	Ministry of Agriculture, Ministry of Health (National Medicines and Food Administration)	Ministry of Defense	National Security Agency (Police, Immigration, Interpol, Internal Security), Ministry of Justice	Ministry of Local Government	Ministry of Foreign Affairs	Ministry of Transport and Communication	Asmara International Airport Management	Ministry of Labour and Human Welfare	Minisitry of Marine Resources, Ministry of Health (Environmental Health Dept)	Ministry of Trade and Industry	Ministry of Information (Dept of Culture)		Ministry of Education		WHO (IDSR, EPI), UNICEF, National IHR Committee	CDC
Ethiopia	African Region	Ethiopian Public Health Institute (Center for Public Health Emergency Management, Zoonotic Diseases Research Team, EPHI Laboratories), Ministry of Health (Immunization Technical Advisor), Ministry of Livestock and Fisheries, National Animal Health Diagnostic and Investigation Center, Shiromeda Health Center Addis Ababa, Ethiopian Food, Medicine and Healthcare Administration of Control Authority, …								Ethiopian Public Health Institute (Center for Public Health Emergency Management, Zoonotic Diseases Research Team, EPHI Laboratories), Ministry of Health (Immunization Technical Advisor), Ethiopian Food, Medicine and Healthcare Administration of Control Authority, Pharmaceuticals Fund and Supply Agency	Ethiopian Food, Medicine and Healthcare Administration of Control Authority	Ministry of Health (Immunization Technical Advisor), Pharmaceuticals Fund and Supply Agency		EPHI Laboratories	Ethiopian Food, Medicine and Healthcare Administration of Control Authority		Ethiopian Public Health Institute (Center for Public Health Emergency Management)	Ethiopian Public Health Institute (Zoonotic Diseases Research Team)			National Animal Health Diagnostic and Investigation Center, Ministry of Livestock and Fisheries											Ethiopian Radiation Protection Authority		Shiromeda Health Center Addis Ababa		Ethiopian Field Epidemiology and Laboratory Training Programme (CDC-sponsored)
Gambia	African Region	Minstry of Fisheries, Water Resources, and National Assembly Matters, Dept of Livestock Services, National Public Health Laboratory, Ministry of Health (Planning and Information, Health Promotion, National Public Health Facilities, HMIS, Epidemiology and Disease Control Unit, Occupational Health and Safety Unit, Environmental Health Unit, Vector Control Unit), Directorate of Public Health, Public…								Ministry of Health (Planning and Information, Health Promotion, National Public Health Facilities, HMIS, Epidemiology and Disease Control Unit, Occupational Health and Safety Unit, Environmental Health Unit, Vector Control Unit), Directorate of Public Health, Medicine Control Agency, Regional Health Directorate Western 1 and Central River Region, Directorate of Nursing and Midwifery, Directorate …	Food Safety and Quality Authority	Medicine Control Agency, Directorate of Nursing and Midwifery, Blood Transfusion Services, National Pharmaceutical Services	Ministry of Health (National Public Health Facilities, Epidemiology and Disease Control Unit, Vector Control Unit)			Ministry of Health (Environmental Health Unit)	Blood Transfusion Services		Ministry of Health (Health Promotion), Directorate of Health Research, Medical Research Council	Medical and Dental Council, National Assembly Health Select Committee, Regional Health Directorate Westren 1 and Central River Region, Directorate for Human Resource for Health, Ministry of Health (Planning and Information, HMIS, Occupational Health and Safety Unit)	Dept of Livestock Services, National Agriculture Research Institute, Ministry of Fisheries, Water Resources, and National Assembly Matters, Plant Protection Services		National Disaster Management Agency, The Gambia Immigration Dept, The Gambia Fire and Rescue Services	The Gambia National Assembly		The Gambia Civil Aviation Authority			National Environment Agency, Ministry of Health (Environmental Health Unit)	The Gambia Revenue Authority			Public Utility Regulatory Authority		National Public Health Laboratory, WHO (EPI), The Gambia Red Cross, FAO, UNICEF, World Food Programme, ICT (Information & Communication Technology) Unity	US Joint Operation Center, Field Epidemiology Training Program (CDC-sponsored)	The Gambia College School of Nursing/Public Health
Ghana	African Region	Ghana Health Service, National Disaster Management Organization, Ghana Atomic Energy Commission, WHO, Ministry of Health, Wildlife Directorate, CDC, Port Health Ghana, International Organization for Migration, USAID, Veterinary Services (Dept. Food and Agriculture), Food and Drug Authority Ghana, JICA, United Nations Department of Safety and Security, Ghana Field Epidemiology and Training Program…								Ghana Health Service, Ministry of Health, National Ambulance Service	Food and Drug Authority Ghana						National Ambulance Service				Veterinary Services (Dept of Food and Agriculture),	Ghana Armed Forces	National Disaster Management Organization			Ministry of Transport, Port Health Ghana			Wildlife Directorate, EPH (Environmental Protection Agency)			Ghana Atomic Energy Commission (part of Ghana's Parliament), Nuclear Regulatory Authority		St. John Ambulance Ghana	WHO, UNICEF, International Organization for Migration, United Nations Department of Safety and Security, Ghana Coalition of NGOs, FAO,	US CDC, USAID, JICA, KOICA (Korean International Cooperation Agency), US DOD, Ghana Field Epidemiology and Training Program (CDC-sponsored)	Korle-Bu Teaching Hospital, Noguchi Medical Research Institute
Lesotho	African Region	Lesotho Defense Force, Civil Aviation, Ministry of Health (Central Reference Laboratories, Disease Control, Environmental Health, Family Health, Quality Assurance, Health Education, District Health Management Team, Primary Health Care, National Health Training College, Human Resource), WHO, Riders for Health, Food and Nutrition Coordination Office, National Security Service, Roma College of Nursi…								Ministry of Health (Central Reference Laboratories, Disease Control, Environmental Health, Family Health, Quality Assurance, Health Education, District Health Management Team, Primary Health Care, Human Resource)		Ministry of Health (Primary Health Care)	Ministry of Health (Disease Control)	Ministry of Health (Central Reference Laboratories)		Ministry of Health (Environmental Health)			Ministry of Health (Health Education)	Ministry of Health (Family Health, Quality Assurance, District Health Management Team, Human Resources)	Ministry of Agriculture and Food Security (Livestock Dept); Food and Nutrition Coordination Office	Lesotho Defense Force	National Security Service, Ministry of Law (Civil), Disaster Management Authority, Lesotho Mounted Police Service (Fire)			Civil Aviation			Ministry of Tourism, Environment, and Culture (Environment), Water Commission	Ministry of Finance (Planning Unit)			Ministry of Education and Training		WHO, Riders for Health, World Bank		Roma College of Nursing, Lerotholi polytechnic, SCOTT Nursing Training College, National University of Lesotho, National Health Training College
Liberia	African Region	Senate Committee on Health, Ministry of Agriculture, Ministry of Commerce and Industry, Ministry of Foreign Affairs, Ministry of Health, Ministry of Internal Affairs, Ministry of Justice/Liberian National Police, Bureau of Immigration and Naturalization, Liberia National Fire Service, Ministry of National Defense/Armed Forces of Liberia, Environmental Protection Agency, Liberia Airport Authority/…								Senate Committee on Health, Ministry of Health											Ministry of Agriculture	Ministry of National Defense/Armed Forces of Liberia	Ministry of Internal Affairs, Ministry of Justice/Liberian National Police, Bureau of Immigration and Naturalization, Liberia National Fire Service		Ministry of Foreign Affairs	Liberia Airport Authority/Civil Aviation Authority, Liberia Maritime Authority, National Port Authority			Environmental Protection Agency	Ministry of Commerce and Industry					Liberia National Red Cross Society,FAO, IRC/PACS, IOM, UNICEF, WHO	US CDC, USAID
Mauritania	African Region	Ministry of Health (Epidemiological Surveillance, Dept of Disease Control, Health Education/Department of Basic Health and Nutrition, Dept of Public Hygiene), Port Nurse, Ministry of National Defense, National Civil Aviation Agency, National Institute of Public Health Research, National Office for Research and Development of Livestock, Ministry of Livestock, Veterinary Services Dept/Ministry of A…								Ministry of Health (Epidemiological Surveillance, Dept of Disease Control, Health Education/Department of Basic Health and Nutrition, Dept of Public Hygiene), CNOUSP (National Center for Public Health Emergency Operations), Epidemiological Surveillance/HIV Testing Services, Regional Dept of Health Welfare			Ministry of Health (Epidemiological Surveillance, Dept of Disease Control, Dept of Public Hygiene), Epidemiological Surveillance/HIV Testing Services				CNOUSP (National Center for Public Health Emergency Operations)		Ministry of Health (Health Education/Dept of Basic Health and Nutrition)	Ministry of Health (Health Education/Department of Basic Health and Nutrition), Regional Dept of Health Welfare	National Office for Research and Development of Livestock, Ministry of Livestock, Veterinary Services Dept/Ministry of Agriculture, Dept of Plant Protection/Ministry of Agriculture, National Office for Research and Development of Livestock, Veterinary Services Dept (Ministry of Livestock), National Sanitation Inspection Office for Fishery and Fish Farming Products, Ministry of Fisheries and the M…	Ministry of National Defense	Ministry of the Interior and Decentralization	Ministry for Relations with Parliament		National Civil Aviation Agency, Commercial Ports Health Control, Mauritania Airports Company	Independent Port of Nouakchott, Port Nurse		Ministry of the Environment and Sustainable Development (Dept of Pollution and Environmental Emergencies), Ministry of the Environment	Ministry of Trade, Artisan and Tourism		National Authority for Radiation Protection (Nuclear Safety and Security)			National Institute of Public Health Research, WHO	CDC (The African Field Epidemiology Network)
Mozambique	African Region	Ministry of Health (National Institute of Health, Directorate of Public Health), Ministry of Agriculture, Ministry of Interior, Manhica Health Research Center, University Eduardo Mondlane (Veterinary/Biotechnology Center Faculty, Dept of Biological Sciences, Faculty of Medicine), Maputo Local Government General Inspection (MIC), National Directorate of Medical Assistance, Maputo Central Hospital,…								Ministry of Health (National Institute of Health, Directorate of Public Health), National Directorate of Medical Assistance, Maputo Military Hospital, Emergency Operations Center (CENOE), Medical Council, Zimpeto Health Center Laboratory		National Directorate of Medical Assistance, Maputo Military Hospital		Zimpeto Health Center Laboratory			Emergency Operations Center (CENOE)			Medical Council	Ministry of Agriculture, National Directorate of Veterinary Services (MASA), SETSAN (Technical Secretariat for Food Security and Nutrition)	MDN (Ministry of National Defense)	MININT (General Command of the Police, Border Guards, National Directorate of Customs, National Migration Directorate), National Institute of Disaster Management, Ministry of Interior				Maputo International Airport					National Atomic Energy Agency (ANEA)	Maputo Local Government General Inspection (Municipalities), MCTESTP (Ministry of Science and Technology, Higher Education and Technical-Professional), INAM-DCA (National Institute of Meterology), ISCISA (The Higher Institute for Health Sciences), ISCTEM (Higher Institute of Science and Technology)		Manhica Health Research Center, COPI (National Immunization Advisory Group- Subsaharan Africa)		University Eduardo Mondlane (Veterinary/Biotechnology Center Faculty, Dept of Biological Sciences, Faculty of Medicine), Maputo Central Hospital (teaching hospital for universities)
Namibia	African Region	Information not listed
Nigeria	African Region	Information not listed
Sierra Leone	African Region	Ministry of Health and Sanitation (Disease Prevention and Control, Environmental Health and Sanitation, Surveillance Program, Central Public Health Reference Laboratory), Ministry of Agriculture, Forestry and Food Security (Livestock and Veterinary Services, Animal Health Veterinary Disease Surveillance), Office of National Security, Environmental Protection Agency								Ministry of Health and Sanitation (Disease Prevention and Control, Environmental Health and Sanitation, Surveillance Program, Central Public Health Reference Laboratory)			Ministry of Health and Sanitation (Disease Prevention and Control, Surveillance Program)	Ministry of Health and Sanitation (Central Public Health Reference Laboratory)		Ministry of Health and Sanitation (Environmental Health and Sanitation)					Ministry of Agriculture, Forestry and Food Security (Livestock and Veterinary Services, Animal Health Veterinary Disease Surveillance)		Office of National Security						Environmental Protection Agency
Uganda	African Region	USAID Uganda, Infectious Disease Institute, Supranational Reference Laboratory, Ministry of Health (Public Health Emergency Operations Center), Uganda Wildlife Authority, FAO, Office of the President, Uganda People's Defense Force Medical, WHO, Uganda Virus Research Institute, Ministry of Defense, CDC Uganda, Uganda Police Force, Makerere University, Uganda National Association of Community and O…								Ministry of Health (Public Health Emergency Operations Center), Mulago National Referral Hospital, Central Public Health Laboratories Uganda, AIDS Control Progam/HIV Testing Services Uganda, Coordinating Office for Control of Tryoanosomiasis in Uganda, Supranational Reference Laboratory		Mulago National Referral Hospital	AIDS Control Program/HIV Testing Services Uganda, Coordinating Office for Control of Tryoanosomiasis in Uganda	Central Public Health Laboratories Uganda, Supranational Reference Laboratory, AIDS Control Program/HIV Testing Services Uganda			Ministry of Health (Public Health Emergency Operations Center)				Ministry of Agriculture, Animal Industry and Fisheries	Uganda People's Defense Force Medical, Ministry of Defense	Uganda Police Force, Uganda Police	Office of the President, Office of the Prime Minister	Ministry of International Affairs	Civil Aviation Authority Uganda			Uganda Wildlife Authority	Uganda National Bureau of Standards (Ministry of Tourism, Trade, and Industry)		Atomic Energy Council Uganda	Equal Opportunities Commission Uganda, Uganda National Council for Science and Technology, CISCG, COUAB, MBSPC	National Medical Stores Uganda, Next Generation Network (telecommunicaions)	Infectious Disease Institute, FAO, WHO, Uganda Virus Research Institute, Uganda National Association of Community and Occupational Health, UNICEF, Conservation Through Public Health Uganda, Education for Sustainable Development Uganda, Uganda Red Cross Society, African Field Epidemiology Network, Uganda National Expanded Program on Immunization	USAID Uganda, CDC Uganda, One Health Central and East Africa, Public Health Fellowship Program Uganda	Makerere University, Makere University Walter Reed Project
Tanzania	African Region	Tanzania International Health Regulations Technical Working Group, Office of the President (Regional Administratice Local Government), Office of the Prime Minister (Director Disaster, Pne Health Focal Point), Zanzibar Permanent Secretary and National Focal Point, Tanzania Ministry of Health and Social Welfare (Office of Preventative Services, Office of Curative Services, Office of Quality Assuran…								Tanzania Ministry of Health and Social Welfare (Office of Preventative Services, Office of Curative Services, Office of Quality Assurance, Office of Planning and Policy, Office of Human Resource, Office of Administration and Personnel, National Institute for Medical Research, Government Chemist, Office of Immunization Vaccine and Emergency, Assistant Directors from Epidemiology, Diagnostic, Emerg…	Tanzania Food and Drug Authority	Tanzania Ministry of Health and Social Welfare (Office of Immunization Vaccine and Emergency)	Assistant Director from Epidemiology	Assistant Director from Diagnostic		Assistant Director for Environmental Health and Port Health	Tanzania Ministry of Health and Social Welfare (Office of Immunization Vaccine and Emergency), Assistant Director for Emergency Preparedness		Tanzania Ministry of Health and Social Welfare (Office of Preventative Services), National Institute for Medical Research, Assistant Director for Health Promotion	Tanzania Ministry of Health and Social Welfare (Office of Curative Services, Office of Quality Assurance, Office of Planning and Policy, Office of Human Resource, Office of Administration and Personnel, Government Chemist, Reproductive and Child Health, Inspectorate, Office of the Chief Pharmacist), Regional Offices of Health	Tanzania Ministry of Livestock and Fisheries Development (Office of Veterinary Services, Office of Surveillance, Tanzania Veterinary Laboratory Agency)		Office of the Prime Minister (Director Disaster, One Health Focal Point), Zanzibar Permanent Secretary and National Focal Point	Office of the President (Regional Administrative Local Government)		Environmental Health and Port Health	Points of Entry (Aviation, Water, Airports), Julius Nyerere International Airport, Kilimanjaro International Airport, Namanga ground crossing		Tanzania Wildlife Research Institute			Atomic Energy Commission (part of Tanzania's government)		Association of Private Hospitals in Tanzania (APHTA)	Tanzania International Health Regulations Technical Working Group, Research Institutions (National Institute for Medical Research, Ifakara Health Institute)		Universities (Muhimbili University of Health and Allied Sciences, Sokoine University of Agriculture, Bugando Medical Centre)
United Republic of Tanzania- Zanzibar	African Region	Ministry of Health, Health Promotion Unit, Zanzibar Food and Drug Board, Ministry of Agriculture, Natural Resources and Fisheries, Dept of Immigration, Attorney General's Office, Zanzibar Police, Tanzania Atomic Energy Commission- Zanzibar, Ministry of Foreign Affairs, Zanzibar Port Authority, Mnazi Mmoja Hospital, Ministry of Finance, Zanzibar Red Cross, Zanzibar Weather Authorities, Zanzibar Po…								Ministry of Health, Health Promotion Unit, Mnazi Mmoja Hospital	Zanzibar Food and Drug Board	Mnazi Mmoja Hospital							Health Promotion Unit		Ministry of Agriculture, Natural Resources and Fisheries, Dept of Fisheries		Dept of Immigration, Attorney General's Office, Zanzibar Police		Ministry of Foreign Affairs	Zanzibar Port Authority, Ministry of Transport and Communication, Zanzibar Port Health			Dept of Environment	Ministry of Finance, Zanzibar Revenue Board, Commission of Tourism		Tanzania Atomic Energy Commission- Zanzibar	Zanzibar Weather Authorities		Zanzibar Red Cross, Zenji Charitable Organization (NGO)
Zambia	African Region	Ministry of Health (Child Health Unit, District Health Office, Food and Drugs Control Laboratory, University Teaching Hospital Bacteriology), Ministry of Agriculture (Zambia Agricultural Research Institute), Ministry of Fisheries and Livestock (Dept of Veterinary Services, Central Veterinary Research Institute), WHO, District Health Office, Zambia Environmental Management Agency, National Public …								Ministry of Health (Child Health Unit, District Health Office), District Health Office, National Public Health Institute, Zambia Medicines Regulatory Authority, Health Professional Council of Zambia	Ministry of Health (Food and Drugs Control Laboratory), Zambia Medicines Regulatory Authority	Zambia Medicines Regulatory Authority								Ministry of Health (Child Health Unit), District Health Office, Health Professional Council of Zambia	Ministry of Agriculture (Zambia Agricultural Research Institute), Ministry of Fisheries and Livestock (Dept of Veterinary Services, Central Veterinary Research Institute)		National Biosafety Authority	Ministry of Local Government					Zambia Environmental Management Agency						WHO		Apex University, University of Zambia- School of Veterinary Medicine, University Teaching Hospital Bacteriology
Bangladesh	South-East Asia Region	Ministry of Health and Family Welfare, Department of Livestock Services, Ministry of Environment and Forest, Department of Disaster Management, Institute of Epidemiology Disease Control and Research, Field Epidemiology Training Program- Bangladesh, Institute of Public Health Nutrition, Institute of Public Health, National Tuberculosis Control Program, National Tuberculosis Reference Laboratory, D…								Ministry of Health and Family Welfare, Institute of Epidemiology Disease Control and Research, Institute of Public Health Nutrition, Institute of Public Health, National Tuberculosis Control Program, National Tuberculosis Reference Laboratory, Director General Health Services, National Institute of Preventative and Social Medicine, Kurmitola General Hospital, Infectious Diseases Hospital, Nationa…		Kurmitola General Hospital, Infectious Diseases Hospital, National Institute of Diseases of Chest and Hospital	Institute of Epidemiology Disease Control and Research, National Tuberrculosis Control Program	National Tuberculosis Reference Laboratory	Institute of Public Health Nutrition				National Institute of Preventative and Social Medicine		Department of Livestock Services, Livestock Research Institute- Mohakhali, Dhaka, Bangladesh Livestock Research Institute	Director General Medical Services- Army Medical Core	Department of Disaster Management				Shah Jalal Airport Health Authority, Chittagong Sea Port, Benapole Ground Port- Jessore		Ministry of Environment and Forest			Bangladesh Atomic Energy Commission	Bangladesh Council for Scientific and Industrial Research		Bangladesh National Women's Lawyers Association, International Center for Diarrheal Diseases- Bangladesh, WHO Bangladesh, FAO Bangladesh, Ecohealth Alliance Bangladesh, WHO (Field Epidemiology Training Program- Bangladesh)	CDC Bangladesh	Dhaka Medical College and Hospital, Mymensingh Medical College and Hospital
Maldives	South-East Asia Region	Ministry of Health (Policy and International Health, Director General of Health Services and the IHR team, Health Protection Agency, Quality Assurance Unit, National Drug Agency, National Blood Services), Ministry of Agriculture and Forestry, Ministry of Environment and Energy, Ministry of Tourism, Maldives National Defense Force, Ministry of Foreign Affairs, Attorney General's Office, Civil Avia…								Ministry of Health (Policy and International Health, Health Protection Agency, Quality Assurance Unit, National Drug Agency, National Blood Services), Indira Gandhi Memorial Hospital		Ministry of Health (National Drug Agency, National Blood Services), Indira Gandhi Memorial Hospital							Ministry of Health (Health Protection Agency)	Ministry of Health (Policy and International Health, Quality Assurance Unit)	Ministry of Agriculture and Forestry	Maldives National Defense Force	Attorney General's Office, National Disaster Management Centre, Customs, Immigration		Ministry of Foreign Affairs	Civil Aviation, Port Authorities			Ministry of Environment and Energy	Ministry of Tourism	Public Service Media				Maldivian Red Cresent, Director General of Health Services and the IHR team		Maldives National University
Sri Lanka	South-East Asia Region	Ministry of Health, Nutrition and Indigenous Medicine, National Aquatic Resources Research and Development Agency, Airport & Aviation Services Sri Lanka Ltd., Ministry of Defense, Dept of Animal Production and Health, Sri Lanka Ports Authority, Sri Lanka Atomic Energy Regulatory Council, Lady Ridgeway Hospital, Ministry of Justice, Ministry of Foreign Affairs, Ministry of Agriculture, Ministry of…								Ministry of Health, Nutrition and Indigenous Medicine, Lady Ridgeway Hospital		Lady Ridgeway Hospital			Ministry of Health, Nutrition and Indigenous Medicine						Dept of Animal Production and Health, Ministry of Agriculture	Ministry of Defense	Ministry of Justice, Ministry of Disaster Management		Ministry of Foreign Affairs	Sri Lanka Ports Authority, Airport & Aviation Services Sri Lanka Ltd.			National Aquatic Resources Research and Development Agency, Central Environmental Authority			Sri Lanka Atomic Energy Regulatory Council
Thailand	South-East Asia Region	Office of the Prime Minister (Office of the National Economic and Social Development Board, Office of the National Security Council), Ministry of Agriculture and Cooperatives (Depts of Agriculture, Fisheries and Livestock Development, National Bureau of Agricultural Commodity and Food Standards), Ministry of Defense (Medical Dept, Royal Thai Army, Medical Services, Royal Thai Air Force, Naval Ser…								Ministry of Public Health (Permanent Secretary Office, Dept of Medical Services, Dept of Disease Control, Dept of Medical Sciences, Dept of Medical Services Support, Government Pharmaceutical Organization, National Health Security Office, National Institue for Emergency Medicine), The Health Accreditation Institute, Ramathibodi Poison Center	Dept of Health, Food, and Drug Administration	Ministry of Public Health (Government Pharmaceutical Organization)	Ministry of Public Health (Dept of Disease Control)				Ministry of Public Health (National Institute for Emergency Medicine)			Ministry of Public Health (Permanent Secretary Office, Dept of Medical Sciences, Dept of Medical Services Support, National Health Security Office), The Health Accreditation Institute, Ramathibodi Poison Center	Ministry of Agriculture and Cooperatives (Depts of Agriculture, Fisheries and Livestock Development, National Bureau of Agricultural Commodity and Food Standards)	Ministry of Defense (Medical Dept, Royal Thai Army, Medical Services, Royal Thai Air Force, Naval Service Dept, Royal Thai Army Chemical Dept, Defense Science and Techonology Dept),	Office of the Prime Minister (Office of the National Security Council), Ministry of Interior (Dept of Disaster Prevention and Mitigation), Office of the Attorney General, Royal Thai Police (Strategy Division Office of Police Strategy, Police General Hospital, Foreign Affairs Division), National Health Security Office	Bangkok Metropolitan Administration	Ministry of Foreign Affairs (Thailand International Cooperation Agency, Dept of Treaties and Legal Affairs, Dept of International Organizations)	Ministry of Transport (Office of the Permanent Secretary, The Dept of Land Transport, The Dept of Highways, Marine Dept, Dept of Airports, The Civil Aviation Authority of Thailand, Airports of Thailand Public Company Limited, Port Authority of Thailand)			Ministry of Natural Resources and Environment (Pollution Control Dept, National Park, Wildlife and Plant Conservation Dept, The Zoologial Park Organization under the Royal Patronage of His Majesty the King),	Office of the Prime Minister (Office of the National Economic and Social Development Board), Ministry of Finance (Thai Customs), Ministry of Tourism and Sports (Tourism Authority of Thailand), Ministry of Industry (Dept of Industrial Works), Ministry of Digital Economy and Society (Office of the National Digital Economy and Society Commission)		Ministry of Science and Technology (Office of Atoms for Peace)	Ministry of Education (Permanent Secretary Office, Office of the Higher Education Commission), Ministry of Science and Technology (National Science and Technology Development Agency)		Coordinating Unit for One Health, Thailand One Health University Network		National Universities
Cambodia	Western Pacific Region	Ministry of Health (Dept of Communicable Disease Control, Dept of Hospital Services, Dept of Human Resources, Dept of International Cooperation, Dept of Legislation, Dept of Planning and Health Information, Dept of Preventative Medicine, Dept of Drugs and Food, National Centre for Malaria Control, Parasitology and Entomology, National Centre for Tuberculosis and Leprosy Control, National Centre f…								Ministry of Health (Dept of Communicable Disease Control, Dept of Hospital Services, Dept of Human Resources, Dept of International Cooperation, Dept of Legislation, Dept of Planning and Health Information, Dept of Preventative Medicine, Dept of Drugs and Food, National Centre for Malaria Control, Parasitology and Entomology, National Centre for Tuberculosis and Leprosy Control, National Centre f…	Ministry of Health (Dept of Drugs and Food)	Ministry of Health (Dept of Hospital Services, National Immunization Program)	Ministry of Health (Dept of Communicable Disease Control, National Centre for Malaria Control, Parasitology and Entomology, National Centre for Tuberculosis and Leprosy Control, National Centre for HIV/AIDS, Dermatology & STDs)						Ministry of Health (Dept of Preventative Medicine)	Ministry of Health (Dept of Human Resources, Dept of International Cooperation, Dept of Legislation, Dept of Planning and Health Information)	Ministry of Agriculture, Forests & Fisheries, Dept of Animal Health Production	Ministry of National Defense	Ministry of Interior, National Authority for the Prohibition of Chemical, Nuclear, Biological, and Radiological Weapons, National Chemical, Biological, Radiological and Nuclear (CBRN) Task Force, National Committee for Disaster Management (NCDM)		Ministry of Health (Dept of International Cooperation)		Point of entry authorities		Ministry of Environment	Ministry of Commerce, Ministry of Economy and Finance, Ministry of Tourism, Ministry of Industry and Handicrafts							University of Health Sciences
Laos	Western Pacific Region	Ministry of Health, Ministry of Agriculture and Forestry, Ministry of Labour and Social Welfare, Ministry of Science and Technology, Ministry of Industry and Commerce, Ministry of National Defense, Ministry of Education and Sports, Ministry of Foreign Affairs, Ministry of Energy and Mines, Ministry of Natural Resources and Environment, Ministry of Public Security, Ministry of Public Works and Tra…								Ministry of Health											Ministry of Agriculture and Forestry	Ministry of National Defense	Ministry of Public Security		Ministry of Foreign Affairs	Ministry of Public Works and Transport		Ministry of Labour and Social Welfare	Ministry of Natural Resources and Environment	Ministry of Industry and Commerce		Ministry of Energy and Mines	Ministry of Science and Technology, Ministry of Education and Sports
Mongolia	Western Pacific Region	Ministry of Health, National Center for Communicable Disease, National Center for Zoonotic Diseases, National Center for Public Health, Ministry of Food, Agriculture, and Light Industry, General Agency for State Inspection, National Emergency Managenent Agency, Mongolian Agency for Standard and Measurement, Ministry of Environment and Tourism, Ministry of Defense, Zavkhan, Selenge, Dornogobi, and…								Ministry of Health, National Center for Communicable Disease, National Center for Zoonotic Diseases, National Center for Public Health, Zavkhan, Selenge, Dornogobi, and Khuvsgul Province health, veterinary, inspection and emergency management services			National Center for Communicable Disease				Veterinary, Inspection, and Emergency Management Services	National Center for Zoonotic Disease		Zavkhan, Selenge, Dornogobi, and Khuvsgul Province Health, Veterinary, Inspection and Emergency Management Services	Ministry of Food, Agriculture, and Light Industry	Ministry of Defense	National Emergency Managenent Agency						Ministry of Environment and Tourism				General Agency for State Inspection		Mongolian Agency for Standard and Measurement
Korea	Western Pacific Region	Korea CDC (Center for Infectious Disease Research, Division of Infectious Disease Surveillance, Division of Infectious Disease Control, Division of Risk Assessment and Interational Cooperation, Division of Public Health Emergency Management, Division of Resource Management, Division of Bioterrorism Preparedness and Response, Division of Quarantine Support, Division of Antimicrobial Resistance, Di…								Korea CDC (Center for Infectious Disease Research, Division of Infectious Disease Surveillance, Division of Infectious Disease Control, Division of Risk Assessment and Interational Cooperation, Division of Public Health Emergency Management, Division of Resource Management, Division of Bioterrorism Preparedness and Response, Division of Quarantine Support, Division of Antimicrobial Resistance, Di…	Ministry of Food and Drug Safety (Food Safety Policy Division, Customer Risk Prevention Policy Division, Food Safety Management Division- Food Safety Policy Bureau, Foodborne Diseases Prevention and Surveillance Division, Food and Consumer Safety Bureau, Clinical Trials Management Division- Pharmaceutical Safety Bureau) Ministry of Food and Drug Safety	Korea CDC (Division of Vaccine-Preventable Diseases Control and National Immunization Programme)	Korea CDC (Center for Infectious Disease Research, Division of Infectious Disease Surveillance, Division of Infectious Disease Control, Division of Quarantine Support, Division of Antimicrobial Resistance, Division of Vaccine-Preventable Diseases Control and National Immunization Programme, Division of Healthcare-Associated Infection Control, Division of Bacterial Diseases, Division of Viral Dise…	Korea CDC (Division of Laboratory Diagnosis Management)			Korea CDC (DIvision of Public Health Emergency Management, Division of Bioterrorism Preparedness and Response)			Korea CDC (Division of Risk Assessment and Interational Cooperation, Division of Public Health Emergency Management, Division of Bioterrorism Preparedness and Response, Division of Quarantine Support, Division of Antimicrobial Resistance, Division of Healthcare-Associated Infection Control, Office of Communication, Biosafety Evaluation and Control), Ministry of Health and Welfare (Division of Dis…	Ministry of Agriculture, Food, and Rural Affairs (Avian Influenza and Small Animal Health Control Division, Foot-and-Mouth Disease and Large Animal Health Control Division, Quarantine Policy Division), Animal and Plant Quarantine Agency (Bacterial Disease Research Division, Veterinary Epidemiology Division, Veterinary Drugs and Biologics Evaluation Division, Research Planning and Management Divis…	Ministry of National Defense (Division of Health and Welfare Bureau)	Ministry of the Interior and Safety (Division of Disaster Response), Korea CDC (Division of Bioterrorism Preparedness and Response, Biosafety Evaluation and Control)		Korea CDC (Division of Risk Assessment and Interational Cooperation)				Ministry of Environment (Environmental Health Policy Division, Chemical Policy Division, Chemical Safety Division, Waste Resources Management Division), Ministry of Oceans and Fisheries (Fishery Vessel Policy Team)		Korea CDC (Office of Communication)	Korea Nuclear Safety Institute, Nuclear Safety and Security Commission, Radiation Safety Division
Vietnam	Western Pacific Region	Ministry of Health (General Dept of Preventative Medicine, Administration of Medical Services, Dept of Communication and Award, Vietnam Food Administration, Dept of Manpower, Dept of International Cooperation, Dept of Planning and Finance, Dept of Legislation, Cabinet Office- Unit of Hazard Prevention, Dept of Technical Science and Training, Vietnam Agency of Environmental Management- Chemical Di…								Ministry of Health (General Dept of Preventative Medicine, Administration of Medical Services, Dept of Communication and Award, Dept of Manpower, Dept of International Cooperation, Dept of Planning and Finance, Dept of Legislation, Cabinet Office- Unit of Hazard Prevention, Dept of Technical Science and Training, Vietnam Agency of Environmental Management- Chemical Division, National Centre for H…	Ministry of Health (Vietnam Food Administration)	Ministry of Health (Administration of Medical Services, National Hospital for Tropical Diseases Hospital, National Pediatric Hospital, Bach Mai Hospital- Poison Control Center, Ha Noi International Health Quarantine Center, Ha Noi Preventative Medicine Centre- Dept of Immunization)	Ministry of Health (National Institute of Hygiene and Epidemiology, Ha Noi International Health Quarantine Center)			Ministry of Health (Vietnam Agency of Environmental Management- Chemical Division)			Ministry of Health (General Dept of Preventative Medicine, Ha Noi Preventative Medicine Centre- Dept of Immunization, National Centre for Health Communication and Education)	Ministry of Health (Dept of Communication and Award, Dept of Manpower, Dept of International Cooperation, Dept of Planning and Finance, Dept of Legislation, Cabinet Office- Unit of Hazard Prevention, Dept of Technical Science and Training, Hanoi School of Public Health, Hanoi Medical University, Bach Mai Hospital- Poison Control Center)	Ministry of Agriculture and Rural Development (Dept of Animal Health, National Centre of Animal Health Diagnosis, Dept of Livestock Production, Regional Office for Animal Health #1, National Agro-Forestry-Fisheries Quality Assurance Dept, Dept of Hazards Prevention, Dept of Personnel, One Health Partnership Office)	Ministry of Defense (Dept of Health, Dept of Border Gate)	Ministry of Public Security (Dept of Border Gate Security)		Ministry of Health (Dept of International Cooperation)				Ministry of Health (Vietnam Agency of Environmental Management- Chemical Division)	Ministry of Industry and Trade (Dept of Chemical, Dept of Technical Science- Food Safety)	Ministry of Health (Dept of Communication and Award, National Centre for Health Communication and Education)	Ministry of Science and Technology (Vietnam Agency for Radiation and Nuclear Safety)			Ministry of Agriculture and Rural Development (One Health Partnership Office)		Hanoi School of Public Health, Hanoi Medical University, National Institute of Hygiene and Epidemiology, National Hospital for Tropical Diseases Hospital
Afghanistan	Eastern Mediterranean Region	WHO, National Environmental Protection Agency, Ministry of Public Health (Emergency Preparedness, Health Management Information Systems, National Malaria and Leishmaniasis Control, Health Promotion, Central Public Health Laboratory, AMR Focal Point, Evaluation and Health Information Systems, Surveillance, National EPI Trainer, Legal, National Influenza Manager, Gender National Coordinator, Monito…								Ministry of Public Health (Emergency Preparedness, Health Management Information Systems, National Malaria and Leishmaniasis Control, Health Promotion, Central Public Health Laboratory, Evaluation and Health Information Systems, Surveillance, Legal, National Influenza Manager, Gender National Coordinator, Monitoring and Evaluation), Infectious Hospital (Medical Doctor)		Infectious Hospital (Medical Doctor)	Ministry of Public Health (National Malaria and Leishmaniasis Control, Surveillance, Legal, National Influenza Manager, Monitoring and Evaluation)	Ministry of Public Health (Central Public Health Laboratory)			Ministry of Public Health (Emergency Preparedness)		Ministry of Public Health (Health Promotion)	Ministry of Public Health (Health Management Information Systems, Gender National Coordinator, Evaluation and Health Information Systems)	Ministry of Agriculture, Irrigation, and Livestock (Central Epidemiology Dept, Central Veterinary Diagnostic Research Laboratory)	Ministry of Defense (International Relations Coordinator)	National Security Directorate, Ministry of Interior		International Relations Coordinator (Ministry of Defense)		Hamid Karzai International Airport (airport and military base)		National Environmental Protection Agency	Ministry of Commerce		Afganistan Atomic Energy High Commission			WHO, Afghanistan Red Crescent Society, UNICEF, FAO (National Animal Health and Production), AMR Focal Point, IHR Assistant, National EPI Trainer
Bahrain	Eastern Mediterranean Region	Ministry of Health, Ministry of Health Directorate of Material Management, Ministry of Health Salmanyia Medical Complex Lab, Ministry of Health Accident and Emergency Dept, Ministry of Health Primary Health Care, Ministry of Interior, Ministry of Interior King Fahad Causeway, Ministry of Industry, Commerce and Tourism, Bahrain Defense Force Medical Hospital, Bahrain International Airport, Ministr…								Ministry of Health, Ministry of Health Directorate of Material Management, Ministry of Health Salmanyia Medical Complex Lab, Ministry of Health Accident and Emergency Dept, Ministry of Health Primary Health Care, National Health Regularity Authority, Bahrain Defense Force Medical Hospital		Ministry of Health Primary Health Care, Bahrain Defense Force Medical Hospital		Ministry of Health Salmanyia Medical Complex Lab			Ministry of Health Accident and Emergency Dept			Ministry of Health Directorate of Material Management, National Health Regularity Authority			Ministry of Interior			Ministry of Interior King Fahad Causeway (causeway links Bahrain to Saudi Arabia), Ministry of Transportation and Telecommunication	Bahrain International Airport		Supreme Council for Environment	Ministry of Industry, Commerce and Tourism			Ministry of Works, Municipalities and Urban Planning	King Hamad Hospital
Jordan	Eastern Mediterranean Region	Information not listed
Lebanon	Eastern Mediterranean Region	Ministry of Public Health (Preventative Medicine, Medical Professions Dept, Epidemiological Surveillance Program, Health Education Dept, National Food Safety, Biomedical Engineering Dept and Accreditation Program, Primary Health Care Centers), WHO, Health Expert Legislations IHR, Ministry of Agriculture (Head of Poultry, Head of Animal Health Service, Director of Animal Resources), Antimicrobial …								Ministry of Public Health (Preventative Medicine, Medical Professions Dept, Epidemiological Surveillance Program, Health Education Dept, Biomedical Engineering Dept and Accreditation Program, Primary Health Care Centers), Antimicrobial Resistance National Committee (AMR NC)	Ministry of Health (National Food Safety)										Ministry of Agriculture (Head of Poultry, Head of Animal Health Service, Director of Animal Resources)						Head of Quarantine Department at Rafic Hariri Airport, Airport Health Team, Health Port Team		Ministry of Environment				National Expert on laboratory and quality control		WHO, Health Expert Legislations IHR, FAO, Syndicate of Laboratories		Various microbiologists from university laboratories (i.e. Rafic Hariri University Hospital Laboratory, RHUH)
Morocco	Eastern Mediterranean Region	Ministry of Interior General Directorate for Local Authorities, Crisis Coordination Centre (PCC), Royal Gendarmerie, Health Services of the Royal Armed Forces, Directorate General for National Security, Directorate General for Civil Protection, Ministry of Agriculture (National Office for Health Security of Food Products), Ministry of Equipment, Transport and Logistics (Directorate of Civil Aviat…								Ministry of Health (Directorate of Administrative Procedures, Directorate of Hospital and Ambulatory Care, Directorate for Human Resources, School of Public Health, Public Health Field Epidemiology Training Program, Directorate of the Population, Directorate of Medicines and Pharmaceutical Products, Division of Information and Communication, General Secretariat- Supply Division, Directorate of Ep…		National Blood Transfusion Centre	Public Health Field Epidemiology Training Programme, Directorate of Epidemiology and Disease Prevention				Ministry of Health (Directorate of Hospital and Ambulatory Care)			Ministry of Health (Directorate of Administrative Procedures, Directorate for Human Resources, School of Public Health, Public Health Field Epidemiology Training Program, Directorate of the Population, Division of Information and Communication, General Secretariat- Supply Division, National Institute of Hygiene (INH), National Poison and Pharmacoviligance Centre, Moroccan Biosafety Association (M…	Ministry of Agriculture (National Office for Health Security of Food Products)	Health Services of the Royal Armed Forces	Crisis Coordination Centre (PCC), Directorate General for National Security, Directorate General for Civil Protection, Moroccan Biosafety Association (MOBSA), Moroccan Biological Safety Association (AMBS), Royal Gendarmerie	Ministry of Interior General Directorate for Local Authorities		Ministry of Equipment, Transport and Logistics (Directorate of Civil Aviation), Airports Authority (ONDA), National Ports Agency (ANP)	Hospital Cheikh Zaid (private), Airport Mohammed V- Casablanca, Airport Menara- Marrakech, Airport Rabat-Sale, Airport Fes Sais, Port of Casablanca, Port of Tangier Med		Ministry in Charge of the Environment	Ministry of Finance (Customs Administration)		National Centre of Radiation Protection		Royal Air Maroc	WHO (Public Health Field Epidemiology Training Program)		School of Public Health, Pasteur Institute of Morocco
Oman	Eastern Mediterranean Region	Ministry of Health (Communicable Diseases Dept, Central Public Health Laboratories, Disease Surveillance and Control, Emergency Operations Centre, Dept of Environmental and Occupational Health, Dept of Infection Prevention and Control, Dept of Surveillance, Head of International Health Regulations and Port Health, Dept of Health Education and Awareness Programme, Head of Immunization and Vaccine …								Ministry of Health (Communicable Diseases Dept, Central Public Health Laboratories, Disease Surveillance and Control, Emergency Operations Centre, Dept of Environmental and Occupational Health, Dept of Infection Prevention and Control, Dept of Surveillance, Head of International Health Regulations and Port Health, Dept of Health Education and Awareness Programme, Head of Immunization and Vaccine …		Ministry of Health (Head of Immunization and Vaccine Preventable Diseases)	Ministry of Health (Communicable Diseases Dept, Disease Surveillance and Control, Dept of Infection Prevention and Control, Dept of Surveillance)	Ministry of Health (Central Public Health Laboratories)		Ministry of Health (Dept of Environmental and Occupational Health)	Ministry of Health (Emergency Operations Centre)		Ministry of Health (Dept of Health Education and Awareness Programme, Head of Immunization and Vaccine Preventable Diseases)	Ministry of Health (Dept of Environmental and Occupational Health, Head of International Health Regulations and Port Health)	Ministry of Agriculture and Fisheries	National Committee for Civil Defence	Ministry of Information, Public Authority for Civil Defence and Ambulances		Ministry of Foreign Affairs	Ministry of Transport and Communication, Public Authority for Civil Aviation, Head of International Health Regulations and Port Health	Oman Airports Management Company, Sohar Port and Freezone Company		Ministry of Environment and Climate Affairs, Ministry of Regional Municipalities and Water Resources	Ministry of Commerce and Industry	Public Authority of Radio and Television		Ministry of Regional Municipalities and Water Resources	Oman Air
Pakistan	Eastern Mediterranean Region	Central Health Establishments, Directorate Health Services- Capital Development Authority, District Health Office- Islamabad Capital Territory, Expanded Programme on Immunization, Ministry of Climate Change, Ministry of Food Security and Research, Ministry of Law and Justice, Ministry of National Health Services Regulations and Coordination, National Agricultural Research Council, National Disast…								Central Health Establishments, Directorate Health Services- Capital Development Authority, District Health Office- Islamabad Capital Territory, Ministry of National Health Services Regulations and Coordination, National Institute of Health, National Tuberculosis Control Programme, Social Security Hospital- Rawalpindi		Social Security Hospital- Rawalpindi	National Tuberculosis Control Programme							Central Health Establishments, Directorate Health Services- Capital Development Authority, District Health Office- Islamabad Capital Territory, Ministry of National Health Services Regulations and Coordination	Ministry of Food Security and Research, National Agricultural Research Council		Ministry of Law and Justice, National Disaster Management Authority, National Emergency Operations Cell, National Health Emergency Preparedness Response Network	Strategic Planning Dept					Ministry of Climate Change			Pakistan Atomic Energy Commission, Pakistan Nuclear Regulatory Authority			FAO, UN Children's Fund, UN Population Fund, UN Programme for HIV/AIDS, UN Agency for International Development, WHO, Expanded Programme on Immunization
Qatar	Eastern Mediterranean Region	Ministry of Public Health (Pubilc Health Dept, Emergency Preparedness and Response Dept, Health Promotion and Communicable Diseases, Surveillance and Outbreak Unit, Disease Control Unit, Health Care Quality Management and Patient Safety Dept, Legal Affairs Dept), Hamad Medical Corporation (Infection Control Dept, Dept of Lab Medicine and Pathology, Emergency Dept), Primary Health Care Corporation…								Ministry of Public Health (Public Health Dept, Emergency Preparedness and Response Dept, Health Promotion and Communicable Diseases, Surveillance and Outbreak Unit, Disease Control Unit, Health Care Quality Management and Patient Safety Dept, Legal Affairs Dept)			Ministry of Public Health (Surveillance and Outbreak Unit, Disease Control Unit)				Ministry of Public Health (Emergency Preparedness and Response Dept)		Ministry of Public Health (Health Promotion and Communicable Diseases)	Ministry of Public Health (Health Care Quality Management and Patient Safety Dept, Legal Affairs Dept)	Ministry of Municipality and Environment (Agricultural Research Dept)		Permanent Emergency Committee, Ministry of Interior (Medical Affairs Dept)				Qatar Ports Management Company- Mwani Qatar, Emergency Planning and Administration Dept-Hamad International Airport		Ministry of Municipality and Environment (Animal Health Dept)					Hamad Medical Corporation (Infection Control Dept, Dept of Lab Medicine and Pathology, Emergency Dept), Primary Health Care Corporation (Clinical Affair Dept), Corporate HSE and Quality- Qatar Petroleum, Paediatric Emergency Centre, Qatar Airways	Qatar Red Crescent Society
Saudi Arabia	Eastern Mediterranean Region	Ministry of Health (Deputy Minister, Assistant Deputy Minister for Preventative Health, Resident Physician/Infection Control- Saudi CDC, Consultant NTP), Assistant Deputyship for Preventative Health, Coordinator of GHSA action package in CDC, General Director for Health Care Strategy General Directory, General Dept of Infectious Diseases Control, Specialist Public Health, Animal Resources Managem…								Ministry of Health (Deputy Minister, Assistant Deputy Minister for Preventative Health, Resident Physician/Infection Control- Saudi CDC, Consultant NTP), Assistant Deputyship for Preventative Health, General Director for Health Care Strategy General Directory, General Dept of Infectious Diseases Control, Specialist Public Health, Regional laboratory and blood bank, National Health Laboratory, Hea…	Food Safety Program, Saudi FDA	Regional Laboratory and Blood Bank, Director of Nursing Services Depts	Ministry of Health (Resident Physician/Infection Control- Saudi CDC), General Dept of Infectious Diseases Control, Health Electronic Surveillance Network, General Dept of Health Facilities Infection Control	Regional laboratory and blood bank, National Health Laboratory			Director of EMS		Ministry of Health (Assistant Deputy Minister for Preventative Health), Assistant Deputyship for Preventative Health	Ministry of Health (Deputy Minister, Consultant NTP), General Director for Health Care Strategy General Directory, Specialist Public Health	Animal Resources Management, Ministry of Environment- Water and Agriculture	Executive Director of Chemical and Nuclear Warfare Weapons Protection, General Directorate of Civil Defense	Executive Director of Monitoring and Crisis Management Centres, Director Emergency Services, Head of EOC and 937, NSD Unit Heads, Head of Safety and Security Office, Training and Disaster Management Coordination, General Dept of Emergency						General Directorate of Environmental Health and Occupational Health and Food Safety and Chemical Safety, Department of Health and Veterinary Control, Ministry of Environment- Water and Agriculture			Consultant- Radiation and Chemical Warfare	Ministry of Municipal and Rural Affairs, Consultant Emergency Medicine	Head of CCC (contracting company)	WHO (Field Epidemiology Training Program), Global Centre for Mass Gatherings Medicine, Saudi Red Crescent Authority, Consultant NTP	Resident Physician/Infection Control- Saudi CDC, Coordinator of GHSA action package in CDC
Somalia	Eastern Mediterranean Region	Information not listed
Sudan	Eastern Mediterranean Region	Ministry of Health (Surveillance Unit, Food Safety Dept, Health Quarantine, Health Promotion, IHR NFP, Vector Control Dept, Zoonosis Unit, Early Preparedness Dept, EPI Director, Legal Counsel, Response Unit, International Health and Planning, National Public Health Chemical Laboratory, National Public Health Laboratory Occupational Health, Coordination Unit, IHR Dept), Criminal Evidence Laborator…								Ministry of Health (Surveillance Unit, Health Quarantine, Health Promotion, Vector Control Dept, Zoonosis Unit, Early Preparedness Dept, Legal Counsel, Response Unit, International Health and Planning, National Public Health Chemical Laboratory, National Public Health Laboratory Occupational Health, Coordination Unit), Medical Army Hospital, Supreme Council of Pharmacy and Poison	Ministry of Health (Food Safety Dept)	Medical Army Hospital	Ministry of Health (Surveillance Unit, Health Quarantine, Vector Control Dept)	Ministry of Health (National Public Health Chemical Laboratory, National Public Health Laboratory Occupational Health)			Ministry of Health (Early Preparedness Dept, Response Unit)	Ministry of Health (Zoonosis Unit)	Ministry of Health (Health Promotion)	Ministry of Health (Legal Counsel, International Health and Planning, Coordination Unit), Supreme Council of Pharmacy and Poison	Ministry of Agriculture, Ministry of Animal Resources and Fisheries		Ministry of the Interior- Customs, Security- various states, Ministry of Justice		Ministry of Health (International Health and Planning)	Civil Aviation Authority, Port Authority Marine			Supreme Council of Pesticides	Ministry of Industry	Ministry of Media- Sudan News Agency	Sudanese Nuclear and Radiological Regulatory Authority	Criminal Evidence Laboratory, Organization for Standardization and Metrology, NAOCW		Humanitarian Aid Commission, IHR NFP, IHR Dept, WHO (Malaria Programme, EPI Director)
United Arab Emirates*	Eastern Mediterranean Region	By technical area: Legislation, policy and finance (Ministry of Health and Prevention), Coordination, communication and advocacy (Ministry of Health and Prevention), Antimicrobial resistance and infection control (Ministry of Health and Prevention, Abu Dhabi Health Authority, Dubai Health Authority, Abu Dhabi Health Services Company, Cleveland Clinic Abu Dhabi), Food safety (Ministry of Health an…								Ministry of Health and Prevention, Abu Dhabi Health Authority, Dubai Health Authority	Abu Dhabi Food Safety Control								Ministry of Health and Prevention	Anu Dhabi Health Authority, Dubai Health Authority	Ministry of Health and Prevention, Dubai Municipality, Ministry of Climate Change and the Environment		Ministry of Health and Prevention- blood banks, Al Qasmi Hospital Laboratory, National Crisis and Emergency Management Authority, Abu Dhabi Police Headquarters, Abu Dhabi Civil Defense				Dubai Ports, Abu Dhabi Ports, Abu Dhabi Airport		Ministry of Climate Change and the Environment	Ministry of Health and Prevention, National Crisis and Emergency Management Authority	National Media Council	Federal Authority for Nuclear Regulation, Emergency Preparedness and Response, National Crisis and Emergency Management Authority, Dubai Health Authority, Ministry of Health and Prevention		Abu Dhabi Health Services Company, Cleveland Clinic Abu Dhabi
Albania	European Region	Ministry of Health (Emergency Response, Primary Care, EPI Manager), Institute of Public Health, Ministry of Agriculture, Institute of Food Safety and Veterinary Research, Faculty of Medicine, ISKSH, Ministry of Interior, State Health Inspectorate, Institute of Nuclear Physics, Institute of Applied Nuclear Physics								Ministry of Health (Emergency Response, Primary Care), Institute of Public Health, ISKSH, State Health Inspectorate	Institute of Food Safety and Veterinary Research	Ministry of Health (Primary Care)					Ministry of Health (Emergency Response)			ISKSH	Ministry of Agriculture, Institute of Food Safety and Veterinary Research		Ministry of Interior												EPI Manager		Faculty of Medicine, Institute of Nuclear Physics, Institute of Applied Nuclear Physics
Armenia	European Region	Ministry of Health (Public Health Dept, National Center for Diseases Control and Prevention, State Health Inspectorate, Emergency Situations and Military Recruitment Preparedness Unit, National Reference Laboratory, Environmental Hygiene Unit), Ministry of Agriculture Food Safety State Service, Ministry of Emergency Situations Rescue Service, Ministry of Environmental Protection Hazardous Substan…								Ministry of Health (Public Health Dept, National Center for Diseases Control and Prevention, State Health Inspectorate, Emergency Situations and Military Recruitment Preparedness Unit, National Reference Laboratory, Environmental Hygiene Unit)	Ministry of Agriculture Food Safety State Service		Ministry of Health (National Centre for Diseases Control and Prevention)	Ministry of Health (National Reference Laboratory)		Ministry of Health (Environmental Hygiene Unit)	Ministry of Health (Emergency Situations and Military Recruitment Preparedness Unit)		Ministry of Health (National Centre for Diseases Control and Prevention)		Ministry of Agriculture Food Safety State Service	Ministry of Health (Emergency Situations and Military Recruitment Preparedness Unit)	Ministry of Emergency Situations Rescue Service						Ministry of Environmental Protection Hazardous Substances and Waste Policy Division, Ministry of Health (Environmental Hygiene Unit)			State Committee on Nuclear Safety Regulation Radiation Security Dept
Belgium	European Region	Belgian Federal Public Service Health (Food Chain Safety and Environment, Internal Affairs), Belgian Lung and Tuberculosis Association, Flemish Agency for Care and Health, Scientific Institute of Public Health, Birth and Childhood Office, Antimicrobial Consumption and Resistance in Animals, Belgian Federal Agency for Medicines and Health Products, Saint-Pierre Hospital, Federal Agency for the Saf…								Belgian Federal Public Service Health (Food Chain Safety and Environment, Internal Affairs), Flemish Agency for Care and Health, Scientific Institute of Public Health, Antimicrobial Consumption and Resistance in Animals, Belgian Federal Agency for Medicines and Health Products, Saint-Pierre Hospital, Poison Control Center, Belgian Antibiotic Policy Coordination Committee, Brussels- Capital Joint …	National Reference Laboratory for Foodborne Outbreaks, Belgian Federal Public Service Health (Food Chain Safety and Environment)	Saint-Pierre Hospital	Flemish Association for Respiratory Health Care and Tuberculosis Control, Agency for a Quality Life (Public Health Surveillance Wallonia)		Belgian Federal Public Service Health (Food Chain Safety and Environment)			Antimicrobial Consumption and Resistance in Animals		Belgian Federal Agency for Medicines and Health Products, Poison Control Center, Belgian Antibiotic Policy Coordination Committee, Brussels- Capital Joint Community Commission	Federal Agency for the Safety of the Food Chain, Veterinary and Agrochemical Research Center, Belgian Federal Public Service Health (Food Chain Safety and Environment), Antimicrobial Consumption and Resistance in Animals				Belgian Federal Public Service Foreign Affairs		Brussels Airport Company		Belgian Federal Public Service Health (Food Chain Safety and Environment)			Federal Agency for Nuclear Control		MEDA bvba (pharmaceuticals), SN Brussels (airline)	Belgian Lung and Tuberculosis Association, Birth and Childhood Office, WHO, Respiratory Diseases Fund		Institute of Tropical Medicine- University of Antwerp
Finland	European Region	Finnish Ministry of Social Affairs and Health, Ministry of Agriculture and Forestry, Ministry of Defense, Ministry of the Interior, Ministry of Transport and Communications, Ministry of Foreign Affairs, National Institute for Health and Welfare, Food Safety Authority, Defense Forces, Transport Safety Agency, Radiation and Nuclear Safety Authority, Finnish Institute of Occupational Health								Finnish Ministry of Social Affairs and Health, National Institute for Health and Welfare, Finnish Institute of Occupational Health	Food Safety Authority									Finnish Institute for Occupational Health	Ministry of Agriculture and Forestry	Defense Forces	Ministry of the Interior		Ministry of Foreign Affairs	Ministry of Transport and Communications, Transport Safety Agency						Radiation and Nuclear Safety Authority
Kyrgyzstan	European Region	National Centre for Quarantine and Especially Dangerous Infections Checkpoint- Manas and Osh airports, Customs Control of the State Customs Service, Dept for Customs Infrastructure Development- State Customs Service, Dept of State Veterinary Control- Veterinary Inspectorate, Epidemiological Surveillance Dept- Ministry of Health, Office for Animal Health Protection- Veterinary Inspectorate, Office…								Epidemiological Surveillance Dept- Ministry of Health, Office for Epidemiological Surveillance- National Centre for Quaratine and Especially Dangerous Infections, Legal Dept of the Epidemiological Surveillance Dept, National Applied Research Centre for Quality Control of Laboratory Diagnosis of Communicable Diseases, Regional Office of the Epidemiological Surveillance Dept- Osh, National AIDS Cen…	Dept for Food Safety Control- Epidemiological Surveillance Dept	National Clinical Infection Hospital	Epidemiological Surveillance Dept- Ministry of Health, Office for Epidemiological Surveillance- National Centre for Quaratine and Especially Dangerous Infections, Legal Dept of the Epidemiological Surveillance Dept, Regional Office of the Epidemiological Surveillance Dept- Osh, National Infection Control Centre	National Applied Research Centre for Quality Control of Laboratory Diagnosis of Communicable Diseases						National Immunoprophylaxis Centre, National Centre for Health Strengthening	Dept of State Veterinary Control- Veterinary Inspectorate, Office for Animal Health Protection- Veterinary Inspectorate, State Inspectorate for Veterinary and Phytosanitary Security- Veterinary Inspectorate		Customs Control of the State Customs Service, Dept for Customs Infrastructure Development- State Customs Service, Ministry for Emergencies			National Centre for Quarantine and Especially Dangerous Infections Checkpoint- Manas and Osh airports, Manas and Osh airport polyclinics- Ministry of Transport						Dept of Nuclear and Radiation Safety- State Inspectorate for Ecological and Technical Safety			Profmeditsnia (NGO)		Kyrgyz State Medical Academy
Latvia	European Region	Ministry of Health, State Emergency Medical Service, State Disease Prevention and Control Center, Riga East University Hospital- National Reference Laboratory, Health Inspectorate, National Health Service, Food and Veterinary Service, State Fire and Rescue Service, State Security Police, State Environmental Service, Riga International Airport, Freeport of Riga								Ministry of Health, State Emergency Medical Service, State Disease Prevention and Control Center, Health Inspectorate, National Health Service			State Disease Prevention and Control Centre				State Emergency Medical Service		State Disease Prevention and Control Centre		Food and Veterinary Service		State Fire and Rescue Service, State Security Police				Riga International Airport, Freeport of Riga		State Environmental Service								Riga East University Hospital- National Reference Laboratory
Slovenia	European Region	Ministry of Health, National Institute of Public Health, Slovenian Nuclear Safety Administration, Laboratory for Respiratory Microbiology, Administration for Civil Protection and Disaster Relief, Communicable Disease Centre, Head of Ambulance Station, Slovenian National Antimicrobial Susceptibility Testing Committee, Institute for Microbiology and Immunology, Administration for Food Safety, Veter…								Ministry of Health, National Institute of Public Health, Laboratory for Respiratory Microbiology, Head of Ambulance Station, Slovenian National Antimicrobial Susceptibility Testing Committee, Institute for Microbiology and Immunology, National Laboratory of Health, Environment, and Food	Administration for Food Safety, National Laboratory of Health, Environment, and Food			Laboratory for Respiratory Microbiology, Slovenian National Antimicrobial Susceptibility Testing Committee, National Laboratory of Health, Environment, and Food	National Laboratory of Health, Environment, and Food	National Laboratory of Health, Environment, and Food	Head of Ambulance Station			Institute for Microbiology and Immunology	Veterinary and Plant Protection, National Laboratory of Health, Environment, and Food		Administration for Civil Protection and Disaster Relief, Ministry of the Interior- Head of Security Planning Service						Ministry of the Environment and Spatial Planning, National Laboratory of Health, Environment, and Food			Slovenian Nuclear Safety Administration
Turkmenistan	European Region	Ministry of Health and Medical Industry, State Sanitary Epidemiological Service, Experimental-Industrial Center, Center of Prevention of Highly Dangerous Diseases, Turkmen State Medical University, Center for Registration of Medicines and Medical Products, Ministry of Defense- Emergency Services, The State Veterinary Service of Turkmenistan, The State Migration Service of Turkmenistan, The State …								Ministry of Health and Medical Industry, State Sanitary Epidemiological Service, Center of Prevention of Highly Dangerous Diseases, Center for Registration of Medicines and Medical Products			State Sanitary Epidemiological Service, Center of Prevention of Highly Dangerous Diseases							Center for Registration of Medicines and Medical Products	The State Veterinary Service of Turkmenistan	Ministry of Defense- Emergency Services	The State Migration Service of Turkmenistan, The State Customs of Turkmenistan, The State Border Service of Turkmenistan			The State National Service of Turkmenhowayollary (civil aviation)											Turkmen State Medical University
							Total	Count		43	21	28	25	17	5	9	21	4	19	28	41	24	39	10	17	22	15	3	37	18	7	25	18	7	25	17	13
								Percentage		1	0.49	0.651163	0.581395	0.395349	0.116279	0.209302	0.488372	0.0930233	0.44186	0.651163	0.95	0.56	0.91	0.23	0.4	0.51	0.35	0.07	0.86	0.42	0.16	0.58	0.42	0.16	0.58	0.4	0.3
Overall Involvement
Country	Region	Public Sector Involvement								Health1	Food Safety1a	Patient Care/Hospitals1b	Epidemiology/Surveillance1c	Laboratory and Testing Services1d	Nutrition/Food Security1e	Environmental Health Services1f	Emergency/Ambulatory Services1g	Zoonotic Diseases1h	Preventative Health1i	Other1j	Agriculture2	Defense3	Domestic Security4	Executive/ Congressional Policy5	International Cooperation6	Transportation7	Ports8	Labor9	Environment10	Commerce11	Communication/Media12	Energy/ Nuclear13	Other14
United States of America	Region of the Americas	Dept of Health and Human Services, Dept of Agriculture, Dept of Defense, Dept of Energy, Dept of Justice, Dept of Homeland Security, Dept of the Interior, Dept of Labor, Dept of State, Dept of Transportation, Dept of Veterans Affairs, Environmental Protection Agency, Nuclear Regulatory Commission, US Agency for International Development, White House Executive Office (Management and Budget, Nation…								Dept of Health and Human Services											Dept of Agriculture	Dept of Defense	Dept of Homeland Security, White House Executive Office (National Security Council)	White House Executive Office (Management and Budget)	Dept of State, US Agency for International Development	Dept of Transportation		Dept of Labor	Dept of the Interior, Environmental Protection Agency			Dept of Energy, Nuclear Regulatory Commission	Dept of Veterans Affairs
Kenya	African Region	Ministry of Health (Director of Medical Services, Dept of Promotive and Preventative Health), Ministry of Agriculture, Livestock and Fisheries (Vector and Zoological Services Surveillance), National Disaster Management Authority, Kenya Wildlife Service, National Environmental Management Authority, Kenya Airways, Ministry of Interior and Coordination of National Govt (National Disaster Management …								Ministry of Health (Director of Medical Services, Dept of Promotive and Preventative Health), WHO Country Office for Kenya (Outbreak and Disaster Management, Disease Prevention and Control), UNICEF, Center for Disease Dynamics- Economics and Policy, Kenya-CDC, USAID (Regional Emerging Pandemic Threats, PREDICT-EPT2, One Health, Preparedness & Response)		Ministry of Health (Director of Medical Services)	WHO Country Office for Kenya (Outbreak and Disaster Management, Disease Prevention and Control), Kenya-CDC, USAID (Regional Emerging Pandemic Threats, PREDICT-EPT2, One Health, Preparedness & Response)				WHO Country Office for Kenya (Outbreak and Disaster Management), USAID (Preparedness & Response)		Ministry of Health (Dept of Promotive and Preventative Health)	UNICEF, Center for Disease Dynamics- Economics and Policy	Ministry of Agriculture, Livestock and Fisheries (Vector and Zoological Services Surveillance), FAO-Kenya (Emergency Center for Transboundary Animal Diseases), OIE (World Organization for Animal Health)		National Disaster Management Authority, Ministry of Interior and Coordination of National Govt (National Disaster Management Unit),		JICA (Japan International Cooperation Agency)	Kenya Airways, CORE Group (Community Road Empowerment)			Kenya Wildlife Service, National Environmental Management Authority
Côte d'Ivoire	African Region	Office of Pharmacies, Medicines & Laboratories, ABT Associates, French Embassy, Preventative Medicine Agency (AMP), CDC, EPI Coordination Office, Office of Wildlife and Hunting, Ministry of Water and Forests, General Directorate of Health, General Health Office, Department of Hospital Medicine/Department of Neighbourhood Hospital Medicine, FAO ECTAD, National Institute of Public Health, Pasteur I…								Office of Pharmacies, Medicines & Laboratories, General Directorate of Health, General Health Office, Department of Hospital Medicine/Department of Neighbourhood Hospital Medicine, National Institute of Public Health, National Public Health Laboratory, UNICEF, WHO (EPI Coordination Office), US CDC, Preventative Medicine Agency (AMP), Pasteur Institute of Cote D'Ivoire		Department of Hospital Medicine/Department of Neighbourhood Hospital Medicine	Office of Pharmacies, Medicines & Laboratories, National Public Health Laboratory, WHO (Epi Coordination Office), US CDC						Preventative Medicine Agengy (AMP)	UNICEF, Pasteur Institute of Cote D'Ivoire	FAO ECTAD		USAID Preparedness & Response, USAID PREDICT Project		French Embassy	National Civil Aviation Agency, Ministry of Transport			Office of Wildlife and Hunting, Ministry of Water and Forests, Ministry of the Environment and Sustainable Development, Ministry of Animal Resources and Fisheries (Office of Veterinary Services)				MdH, ABT Associates, International Rescue Committee
Eritrea	African Region	Under the Ministry of Health (Health Services, Public Health Dept, Planning and HR Dept, Admin and Finance Dept, National Medicines and Food Administration, Health Systems and Services, CDC, Nursing and Services, Policy and Health Systems, Environmental Health Dept, National Health Laboratory, Health Promotion, Environmental Health Decision, EPI, IDSR, Health Management and Information System, Na…								Under the Ministry of Health (Health Services, Public Health Dept, Planning and HR Dept, Admin and Finance Dept, National Medicines and Food Administration, Health Systems and Services, Nursing and Services, Policy and Health Systems, Environmental Health Dept, National Health Laboratory, Health Promotion, Environmental Health Decision, Health Management and Information System), WHO (IDSR, EPI), …	Ministry of Health (National Medicines and Food Administration)	Ministry of Health (National Medicines and Food Administration, Health Systems and Services, Nursing Services)	Ministry of Health (Public Health Dept), WHO (IDSR, EPI), CDC	Office of Pharmacies, Medicines, and Laboratory, National Health Laboratory		Ministry of Health (Environmental Health Dept, Environmental Health Decision)			Ministry of Health (Health Promotion)	Ministry of Health (Planning and HR Dept, Admin and Finance Dept, Policy and Health Systems), UNICEF, National IHR Committee	Ministry of Agriculture, Ministry of Health (National Medicines and Food Administration),	Ministry of Defense	National Security Agency (Police, Immigration, Interpol, Internal Security), Ministry of Justice	Ministry of Local Government	Ministry of Foreign Affairs	Ministry of Transport and Communication	Asmara International Airport Management	Ministry of Labour and Human Welfare	Minisitry of Marine Resources, Ministry of Health (Environmental Health Dept)	Ministry of Trade and Industry	Ministry of Information (Dept of Culture)		Ministry of Education
Ethiopia	African Region	Ethiopian Public Health Institute (Center for Public Health Emergency Management, Zoonotic Diseases Research Team, EPHI Laboratories), Ministry of Health (Immunization Technical Advisor), Ministry of Livestock and Fisheries, National Animal Health Diagnostic and Investigation Center, Shiromeda Health Center Addis Ababa, Ethiopian Food, Medicine and Healthcare Administration of Control Authority, …								Ethiopian Public Health Institute (Center for Public Health Emergency Management, Zoonotic Diseases Research Team, EPHI Laboratories), Ministry of Health (Immunization Technical Advisor), Ethiopian Food, Medicine and Healthcare Administration of Control Authority, Pharmaceuticals Fund and Supply Agency, Shiromeda Health Center Addis Ababa, Ethiopian Field Epidemiology and Laboratory Training Prog…	Ethiopian Food, Medicine and Healthcare Administration of Control Authority	Ministry of Health (Immunization Technical Advisor), Pharmaceuticals Fund and Supply Agency	Ethiopian Field Epidemiology and Laboratory Training Programme (CDC-sponsored)	EPHI Laboratories	Ethiopian Food, Medicine and Healthcare Administration of Control Authority		Ethiopian Public Health Institute (Center for Public Health Emergency Management)	Ethiopian Public Health Institute (Zoonotic Diseases Research Team)			National Animal Health Diagnostic and Investigation Center, Ministry of Livestock and Fisheries											Ethiopian Radiation Protection Authority
Gambia	African Region	Minstry of Fisheries, Water Resources, and National Assembly Matters, Dept of Livestock Services, National Public Health Laboratory, Ministry of Health (Planning and Information, Health Promotion, National Public Health Facilities, HMIS, Epidemiology and Disease Control Unit, Occupational Health and Safety Unit, Environmental Health Unit, Vector Control Unit), Directorate of Public Health, Public…								Ministry of Health (Planning and Information, Health Promotion, National Public Health Facilities, HMIS, Epidemiology and Disease Control Unit, Occupational Health and Safety Unit, Environmental Health Unit, Vector Control Unit), Directorate of Public Health, Medicine Control Agency, Regional Health Directorate Western 1 and Central River Region, Directorate of Nursing and Midwifery, Directorate …	Food Safety and Quality Authority	Medicine Control Agency, Directorate of Nursing and Midwifery, Blood Transfusion Services, National Pharmaceutical Services, The Gambia Red Cross	Ministry of Health (National Public Health Facilities, Epidemiology and Disease Control Unit, Vector Control Unit), WHO (EPI), Field Epidemiology Training Program (CDC-sponsored)	National Public Health Laboratory		Ministry of Health (Environmental Health Unit)	Blood Transfusion Services		Ministry of Health (Health Promotion), Directorate of Health Research, Medical Research Council	Medical and Dental Council, National Assembly Health Select Committee, Regional Health Directorate Westren 1 and Central River Region, Directorate for Human Resource for Health, Ministry of Health (Planning and Information, HMIS, Occupational Health and Safety Unit), National Assembly Health Select Committee, UNICEF	Dept of Livestock Services, National Agriculture Research Institute, Ministry of Fisheries, Water Resources, and National Assembly Matters, Plant Protection Services, FAO, World Food Programme	US Joint Operation Center	National Disaster Management Agency, The Gambia Immigration Dept, The Gambia Fire and Rescue Services	The Gambia National Assembly		The Gambia Civil Aviation Authority			National Environment Agency, Ministry of Health (Environmental Health Unit)	The Gambia Revenue Authority	ICT (Information & Communication Technology) Unity		Public Utility Regulatory Authority
Ghana	African Region	Ghana Health Service, National Disaster Management Organization, Ghana Atomic Energy Commission, WHO, Ministry of Health, Wildlife Directorate, CDC, Port Health Ghana, International Organization for Migration, USAID, Veterinary Services (Dept. Food and Agriculture), Food and Drug Authority Ghana, JICA, United Nations Department of Safety and Security, Ghana Field Epidemiology and Training Program…								Ghana Health Service, Ministry of Health, National Ambulance Service, St. John Ambulance Ghana, WHO, UNICEF, US CDC, Ghana Field Epidemiology and Training Program (CDC-sponsored), Korle-Bu Teaching Hospital, Noguchi Medical Research Institute	Food and Drug Authority Ghana	Korle-Bu Teaching Hospital	US CDC, Ghana Field Epidemiology and Training Program (CDC-sponsored)				National Ambulance Service, St. John Ambulance Ghana			Noguchi Medical Research Institute	Veterinary Services (Dept of Food and Agriculture), FAO	Ghana Armed Forces, US DOD	National Disaster Management Organization, United Nations Department of Safety and Security, USAID		JICA, KOICA (Korean International Cooperation Agency)	Ministry of Transport, Port Health Ghana			Wildlife Directorate, EPH (Environmental Protection Agency)			Ghana Atomic Energy Commission (part of Ghana's Parliament), Nuclear Regulatory Authority	International Organization for Migration, Ghana Coalition of NGOs
Lesotho	African Region	Lesotho Defense Force, Civil Aviation, Ministry of Health (Central Reference Laboratories, Disease Control, Environmental Health, Family Health, Quality Assurance, Health Education, District Health Management Team, Primary Health Care, National Health Training College, Human Resource), WHO, Riders for Health, Food and Nutrition Coordination Office, National Security Service, Roma College of Nursi…								Ministry of Health (Central Reference Laboratories, Disease Control, Environmental Health, Family Health, Quality Assurance, Health Education, District Health Management Team, Primary Health Care, Human Resource), WHO, Riders for Health, Roma College of Nursing, Lerotholi polytechnic, SCOTT Nursing Training College, National University of Lesotho, National Health Training College		Ministry of Health (Primary Health Care)	Ministry of Health (Disease Control)	Ministry of Health (Central Reference Laboratories)		Ministry of Health (Environmental Health)	Riders for Health		Ministry of Health (Health Education)	Ministry of Health (Family Health, Quality Assurance, District Health Management Team, Human Resources), Roma College of Nursing, Lerotholi polytechnic, SCOTT Nursing Training College, National University of Lesotho, National Health Training College	Ministry of Agriculture and Food Security (Livestock Dept); Food and Nutrition Coordination Office	Lesotho Defense Force	National Security Service, Ministry of Law (Civil), Disaster Management Authority, Lesotho Mounted Police Service (Fire)			Civil Aviation			Ministry of Tourism, Environment, and Culture (Environment), Water Commission	Ministry of Finance (Planning Unit), World Bank			Ministry of Education and Training
Liberia	African Region	Senate Committee on Health, Ministry of Agriculture, Ministry of Commerce and Industry, Ministry of Foreign Affairs, Ministry of Health, Ministry of Internal Affairs, Ministry of Justice/Liberian National Police, Bureau of Immigration and Naturalization, Liberia National Fire Service, Ministry of National Defense/Armed Forces of Liberia, Environmental Protection Agency, Liberia Airport Authority/…								Senate Committee on Health, Ministry of Health, Liberia National Red Cross Society, UNICEF, WHO, US CDC		Liberia National Red Cross Society	US CDC							UNICEF	Ministry of Agriculture, FAO	Ministry of National Defense/Armed Forces of Liberia	Ministry of Internal Affairs, Ministry of Justice/Liberian National Police, Bureau of Immigration and Naturalization, Liberia National Fire Service, USAID		Ministry of Foreign Affairs	Liberia Airport Authority/Civil Aviation Authority, Liberia Maritime Authority, National Port Authority			Environmental Protection Agency	Ministry of Commerce and Industry			IRC/PACS, IOM
Mauritania	African Region	Ministry of Health (Epidemiological Surveillance, Dept of Disease Control, Health Education/Department of Basic Health and Nutrition, Dept of Public Hygiene), Port Nurse, Ministry of National Defense, National Civil Aviation Agency, National Institute of Public Health Research, National Office for Research and Development of Livestock, Ministry of Livestock, Veterinary Services Dept/Ministry of A…								Ministry of Health (Epidemiological Surveillance, Dept of Disease Control, Health Education/Department of Basic Health and Nutrition, Dept of Public Hygiene), CNOUSP (National Center for Public Health Emergency Operations), Epidemiological Surveillance/HIV Testing Services, Regional Dept of Health Welfare, National Institute of Public Health Research, WHO, CDC (The African Field Epidemiology Netw…			Ministry of Health (Epidemiological Surveillance, Dept of Disease Control, Dept of Public Hygiene), Epidemiological Surveillance/HIV Testing Services, CDC (The African Field Epidemiology Network)				CNOUSP (National Center for Public Health Emergency Operations)		Ministry of Health (Health Education/Dept of Basic Health and Nutrition)	Ministry of Health (Health Education/Department of Basic Health and Nutrition), Regional Dept of Health Welfare	National Office for Research and Development of Livestock, Ministry of Livestock, Veterinary Services Dept/Ministry of Agriculture, Dept of Plant Protection/Ministry of Agriculture, National Office for Research and Development of Livestock, Veterinary Services Dept (Ministry of Livestock), National Sanitation Inspection Office for Fishery and Fish Farming Products, Ministry of Fisheries and the M…	Ministry of National Defense	Ministry of the Interior and Decentralization	Ministry for Relations with Parliament		National Civil Aviation Agency, Commercial Ports Health Control, Mauritania Airports Company	Independent Port of Nouakchott, Port Nurse		Ministry of the Environment and Sustainable Development (Dept of Pollution and Environmental Emergencies), Ministry of the Environment	Ministry of Trade, Artisan and Tourism		National Authority for Radiation Protection (Nuclear Safety and Security)
Mozambique	African Region	Ministry of Health (National Institute of Health, Directorate of Public Health), Ministry of Agriculture, Ministry of Interior, Manhica Health Research Center, University Eduardo Mondlane (Veterinary/Biotechnology Center Faculty, Dept of Biological Sciences, Faculty of Medicine), Maputo Local Government General Inspection (MIC), National Directorate of Medical Assistance, Maputo Central Hospital,…								Ministry of Health (National Institute of Health, Directorate of Public Health), National Directorate of Medical Assistance, Maputo Military Hospital, Emergency Operations Center (CENOE), Medical Council, Zimpeto Health Center Laboratory, Manhica Health Research Center, COPI (National Immunization Advisory Group- Subsaharan Africa), University Eduardo Mondlane (Veterinary/Biotechnology Center Fac…		National Directorate of Medical Assistance, Maputo Military Hospital	COPI (National Immunization Advisory Group- Subsaharan Africa)	Zimpeto Health Center Laboratory			Emergency Operations Center (CENOE)			Medical Council, University Eduardo Mondlane (Veterinary/Biotechnology Center Faculty, Dept of Biological Sciences, Faculty of Medicine), Maputo Central Hospital (teaching hospital for universities)	Ministry of Agriculture, National Directorate of Veterinary Services (MASA), SETSAN (Technical Secretariat for Food Security and Nutrition)	MDN (Ministry of National Defense)	MININT (General Command of the Police, Border Guards, National Directorate of Customs, National Migration Directorate), National Institute of Disaster Management, Ministry of Interior				Maputo International Airport					National Atomic Energy Agency (ANEA)	Maputo Local Government General Inspection (Municipalities), MCTESTP (Ministry of Science and Technology, Higher Education and Technical-Professional), INAM-DCA (National Institute of Meterology), ISCISA (The Higher Institute for Health Sciences), ISCTEM (Higher Institute of Science and Technology)
Namibia	African Region	Information not listed
Nigeria	African Region	Information not listed
Sierra Leone	African Region	Ministry of Health and Sanitation (Disease Prevention and Control, Environmental Health and Sanitation, Surveillance Program, Central Public Health Reference Laboratory), Ministry of Agriculture, Forestry and Food Security (Livestock and Veterinary Services, Animal Health Veterinary Disease Surveillance), Office of National Security, Environmental Protection Agency								Ministry of Health and Sanitation (Disease Prevention and Control, Environmental Health and Sanitation, Surveillance Program, Central Public Health Reference Laboratory),			Ministry of Health and Sanitation (Disease Prevention and Control, Surveillance Program)	Ministry of Health and Sanitation (Central Public Health Reference Laboratory)		Ministry of Health and Sanitation (Environmental Health and Sanitation)					Ministry of Agriculture, Forestry and Food Security (Livestock and Veterinary Services, Animal Health Veterinary Disease Surveillance)		Office of National Security						Environmental Protection Agency
Uganda	African Region	USAID Uganda, Infectious Disease Institute, Supranational Reference Laboratory, Ministry of Health (Public Health Emergency Operations Center), Uganda Wildlife Authority, FAO, Office of the President, Uganda People's Defense Force Medical, WHO, Uganda Virus Research Institute, Ministry of Defense, CDC Uganda, Uganda Police Force, Makerere University, Uganda National Association of Community and O…								Ministry of Health (Public Health Emergency Operations Center), Mulago National Referral Hospital, Central Public Health Laboratories Uganda, AIDS Control Progam/HIV Testing Services Uganda, Coordinating Office for Control of Tryoanosomiasis in Uganda, Supranational Reference Laboratory, National Medical Stores Uganda, Infectious Disease Institute, WHO, Uganda Virus Research Institute, Uganda Nat…		Mulago National Referral Hospital	AIDS Control Program/HIV Testing Services Uganda, Coordinating Office for Control of Tryoanosomiasis in Uganda	Central Public Health Laboratories Uganda, Supranational Reference Laboratory, AIDS Control Program/HIV Testing Services Uganda			Ministry of Health (Public Health Emergency Operations Center)				Ministry of Agriculture, Animal Industry and Fisheries, FAO	Uganda People's Defense Force Medical, Ministry of Defense	Uganda Police Force, Uganda Police, USAID Uganda	Office of the President, Office of the Prime Minister	Ministry of International Affairs	Civil Aviation Authority Uganda			Uganda Wildlife Authority, Conservation Through Public Health Uganda	Uganda National Bureau of Standards (Ministry of Tourism, Trade, and Industry)	Next Generation Network (telecommunicaions)	Atomic Energy Council Uganda	Equal Opportunities Commission Uganda, Uganda National Council for Science and Technology, CISCG, COUAB, MBSPC, Education for Sustainable Development Uganda
Tanzania	African Region	Tanzania International Health Regulations Technical Working Group, Office of the President (Regional Administratice Local Government), Office of the Prime Minister (Director Disaster, Pne Health Focal Point), Zanzibar Permanent Secretary and National Focal Point, Tanzania Ministry of Health and Social Welfare (Office of Preventative Services, Office of Curative Services, Office of Quality Assuran…								Tanzania Ministry of Health and Social Welfare (Office of Preventative Services, Office of Curative Services, Office of Quality Assurance, Office of Planning and Policy, Office of Human Resource, Office of Administration and Personnel, National Institute for Medical Research, Government Chemist, Office of Immunization Vaccine and Emergency, Assistant Directors from Epidemiology, Diagnostic, Emerg…	Tanzania Food and Drug Authority	Tanzania Ministry of Health and Social Welfare (Office of Immunization Vaccine and Emergency)	Assistant Director from Epidemiology	Assistant Director from Diagnostic		Assistant Director for Environmental Health and Port Health	Tanzania Ministry of Health and Social Welfare (Office of Immunization Vaccine and Emergency), Assistant Director for Emergency Preparedness		Tanzania Ministry of Health and Social Welfare (Office of Preventative Services), National Institute for Medical Research, Assistant Director for Health Promotion	Tanzania Ministry of Health and Social Welfare (Office of Curative Services, Office of Quality Assurance, Office of Planning and Policy, Office of Human Resource, Office of Administration and Personnel, Government Chemist, Reproductive and Child Health, Inspectorate, Office of the Chief Pharmacist), Regional Offices of Health	Tanzania Ministry of Livestock and Fisheries Development (Office of Veterinary Services, Office of Surveillance, Tanzania Veterinary Laboratory Agency), Sokoine University of Agriculture		Office of the Prime Minister (Director Disaster, One Health Focal Point), Zanzibar Permanent Secretary and National Focal Point	Office of the President (Regional Administrative Local Government)		Environmental Health and Port Health	Points of Entry (Aviation, Water, Airports), Julius Nyerere International Airport, Kilimanjaro International Airport, Namanga ground crossing		Tanzania Wildlife Research Institute			Atomic Energy Commission (part of Tanzania's government)
United Republic of Tanzania- Zanzibar	African Region	Ministry of Health, Health Promotion Unit, Zanzibar Food and Drug Board, Ministry of Agriculture, Natural Resources and Fisheries, Dept of Immigration, Attorney General's Office, Zanzibar Police, Tanzania Atomic Energy Commission- Zanzibar, Ministry of Foreign Affairs, Zanzibar Port Authority, Mnazi Mmoja Hospital, Ministry of Finance, Zanzibar Red Cross, Zanzibar Weather Authorities, Zanzibar Po…								Ministry of Health, Health Promotion Unit, Mnazi Mmoja Hospital, Zanzibar Red Cross	Zanzibar Food and Drug Board	Mnazi Mmoja Hospital, Zanzibar Red Cross							Health Promotion Unit		Ministry of Agriculture, Natural Resources and Fisheries, Dept of Fisheries		Dept of Immigration, Attorney General's Office, Zanzibar Police		Ministry of Foreign Affairs	Zanzibar Port Authority, Ministry of Transport and Communication, Zanzibar Port Health			Dept of Environment	Ministry of Finance, Zanzibar Revenue Board, Commission of Tourism		Tanzania Atomic Energy Commission- Zanzibar	Zanzibar Weather Authorities, Zenji Charitable Organization (NGO)
Zambia	African Region	Ministry of Health (Child Health Unit, District Health Office, Food and Drugs Control Laboratory, University Teaching Hospital Bacteriology), Ministry of Agriculture (Zambia Agricultural Research Institute), Ministry of Fisheries and Livestock (Dept of Veterinary Services, Central Veterinary Research Institute), WHO, District Health Office, Zambia Environmental Management Agency, National Public …								Ministry of Health (Child Health Unit, District Health Office), District Health Office, National Public Health Institute, Zambia Medicines Regulatory Authority, Health Professional Council of Zambia, WHO, Apex University, University Teaching Hospital Bacteriology	Ministry of Health (Food and Drugs Control Laboratory), Zambia Medicines Regulatory Authority	Zambia Medicines Regulatory Authority								Ministry of Health (Child Health Unit), District Health Office, Health Professional Council of Zambia, Apex University, University Teaching Hospital Bacteriology	Ministry of Agriculture (Zambia Agricultural Research Institute), Ministry of Fisheries and Livestock (Dept of Veterinary Services, Central Veterinary Research Institute), University of Zambia- School of Veterinary Medicine		National Biosafety Authority	Ministry of Local Government					Zambia Environmental Management Agency
Bangladesh	South-East Asia Region	Ministry of Health and Family Welfare, Department of Livestock Services, Ministry of Environment and Forest, Department of Disaster Management, Institute of Epidemiology Disease Control and Research, Field Epidemiology Training Program- Bangladesh, Institute of Public Health Nutrition, Institute of Public Health, National Tuberculosis Control Program, National Tuberculosis Reference Laboratory, D…								Ministry of Health and Family Welfare, Institute of Epidemiology Disease Control and Research, Institute of Public Health Nutrition, Institute of Public Health, National Tuberculosis Control Program, National Tuberculosis Reference Laboratory, Director General Health Services, National Institute of Preventative and Social Medicine, Kurmitola General Hospital, Infectious Diseases Hospital, Nationa…		Kurmitola General Hospital, Infectious Diseases Hospital, National Institute of Diseases of Chest and Hospital, Dhaka Medical College and Hospital, Mymensingh Medical College and Hospital	Institute of Epidemiology Disease Control and Research, National Tuberrculosis Control Program, International Center for Diarrheal Diseases- Bangladesh, WHO (Field Epidemiology Training Program- Bangladesh), CDC Bangladesh	National Tuberculosis Reference Laboratory	Institute of Public Health Nutrition	Ecohealth Alliance Bangladesh			National Institute of Preventative and Social Medicine	Institute of Public Health Nutrition	Department of Livestock Services, Livestock Research Institute- Mohakhali, Dhaka, Bangladesh Livestock Research Institute, FAO Bangladesh	Director General Medical Services- Army Medical Core	Department of Disaster Management				Shah Jalal Airport Health Authority, Chittagong Sea Port, Benapole Ground Port- Jessore		Ministry of Environment and Forest			Bangladesh Atomic Energy Commission	Bangladesh Council for Scientific and Industrial Research, Bangladesh National Women's Lawyers Association,
Maldives	South-East Asia Region	Ministry of Health (Policy and International Health, Director General of Health Services and the IHR team, Health Protection Agency, Quality Assurance Unit, National Drug Agency, National Blood Services), Ministry of Agriculture and Forestry, Ministry of Environment and Energy, Ministry of Tourism, Maldives National Defense Force, Ministry of Foreign Affairs, Attorney General's Office, Civil Avia…								Ministry of Health (Policy and International Health, Health Protection Agency, Quality Assurance Unit, National Drug Agency, National Blood Services), Indira Gandhi Memorial Hospital, Maldivian Red Cresent, Director General of Health Services and the IHR team, Maldives National University		Ministry of Health (National Drug Agency, National Blood Services), Indira Gandhi Memorial Hospital, Maldivian Red Crescent, Director General of Health Services and the IHR team							Ministry of Health (Health Protection Agency)	Ministry of Health (Policy and International Health, Quality Assurance Unit), Director General of Health Services and the IHR team, Maldives National University	Ministry of Agriculture and Forestry	Maldives National Defense Force	Attorney General's Office, National Disaster Management Centre, Customs, Immigration		Ministry of Foreign Affairs	Civil Aviation, Port Authorities			Ministry of Environment and Energy	Ministry of Tourism	Public Service Media
Sri Lanka	South-East Asia Region	Ministry of Health, Nutrition and Indigenous Medicine, National Aquatic Resources Research and Development Agency, Airport & Aviation Services Sri Lanka Ltd., Ministry of Defense, Dept of Animal Production and Health, Sri Lanka Ports Authority, Sri Lanka Atomic Energy Regulatory Council, Lady Ridgeway Hospital, Ministry of Justice, Ministry of Foreign Affairs, Ministry of Agriculture, Ministry of…								Ministry of Health, Nutrition and Indigenous Medicine, Lady Ridgeway Hospital		Lady Ridgeway Hospital			Ministry of Health, Nutrition and Indigenous Medicine						Dept of Animal Production and Health, Ministry of Agriculture	Ministry of Defense	Ministry of Justice, Ministry of Disaster Management		Ministry of Foreign Affairs	Sri Lanka Ports Authority, Airport & Aviation Services Sri Lanka Ltd.			National Aquatic Resources Research and Development Agency, Central Environmental Authority			Sri Lanka Atomic Energy Regulatory Council
Thailand	South-East Asia Region	Office of the Prime Minister (Office of the National Economic and Social Development Board, Office of the National Security Council), Ministry of Agriculture and Cooperatives (Depts of Agriculture, Fisheries and Livestock Development, National Bureau of Agricultural Commodity and Food Standards), Ministry of Defense (Medical Dept, Royal Thai Army, Medical Services, Royal Thai Air Force, Naval Ser…								Ministry of Public Health (Permanent Secretary Office, Dept of Medical Services, Dept of Disease Control, Dept of Medical Sciences, Dept of Medical Services Support, Government Pharmaceutical Organization, National Health Security Office, National Institue for Emergency Medicine), The Health Accreditation Institute, Ramathibodi Poison Center, Coordinating Unit for One Health, Thailand One Health …	Dept of Health, Food, and Drug Administration	Ministry of Public Health (Government Pharmaceutical Organization)	Ministry of Public Health (Dept of Disease Control)				Ministry of Public Health (National Institute for Emergency Medicine)			Ministry of Public Health (Permanent Secretary Office, Dept of Medical Sciences, Dept of Medical Services Support, National Health Security Office), The Health Accreditation Institute, Ramathibodi Poison Center, National Universities	Ministry of Agriculture and Cooperatives (Depts of Agriculture, Fisheries and Livestock Development, National Bureau of Agricultural Commodity and Food Standards)	Ministry of Defense (Medical Dept, Royal Thai Army, Medical Services, Royal Thai Air Force, Naval Service Dept, Royal Thai Army Chemical Dept, Defense Science and Techonology Dept),	Office of the Prime Minister (Office of the National Security Council), Ministry of Interior (Dept of Disaster Prevention and Mitigation), Office of the Attorney General, Royal Thai Police (Strategy Division Office of Police Strategy, Police General Hospital, Foreign Affairs Division), National Health Security Office	Bangkok Metropolitan Administration	Ministry of Foreign Affairs (Thailand International Cooperation Agency, Dept of Treaties and Legal Affairs, Dept of International Organizations)	Ministry of Transport (Office of the Permanent Secretary, The Dept of Land Transport, The Dept of Highways, Marine Dept, Dept of Airports, The Civil Aviation Authority of Thailand, Airports of Thailand Public Company Limited, Port Authority of Thailand)			Ministry of Natural Resources and Environment (Pollution Control Dept, National Park, Wildlife and Plant Conservation Dept, The Zoologial Park Organization under the Royal Patronage of His Majesty the King),	Office of the Prime Minister (Office of the National Economic and Social Development Board), Ministry of Finance (Thai Customs), Ministry of Tourism and Sports (Tourism Authority of Thailand), Ministry of Industry (Dept of Industrial Works), Ministry of Digital Economy and Society (Office of the National Digital Economy and Society Commission)		Ministry of Science and Technology (Office of Atoms for Peace)	Ministry of Education (Permanent Secretary Office, Office of the Higher Education Commission), Ministry of Science and Technology (National Science and Technology Development Agency)
Cambodia	Western Pacific Region	Ministry of Health (Dept of Communicable Disease Control, Dept of Hospital Services, Dept of Human Resources, Dept of International Cooperation, Dept of Legislation, Dept of Planning and Health Information, Dept of Preventative Medicine, Dept of Drugs and Food, National Centre for Malaria Control, Parasitology and Entomology, National Centre for Tuberculosis and Leprosy Control, National Centre f…								Ministry of Health (Dept of Communicable Disease Control, Dept of Hospital Services, Dept of Human Resources, Dept of International Cooperation, Dept of Legislation, Dept of Planning and Health Information, Dept of Preventative Medicine, Dept of Drugs and Food, National Centre for Malaria Control, Parasitology and Entomology, National Centre for Tuberculosis and Leprosy Control, National Centre f…	Ministry of Health (Dept of Drugs and Food)	Ministry of Health (Dept of Hospital Services, National Immunization Program)	Ministry of Health (Dept of Communicable Disease Control, National Centre for Malaria Control, Parasitology and Entomology, National Centre for Tuberculosis and Leprosy Control, National Centre for HIV/AIDS, Dermatology & STDs)						Ministry of Health (Dept of Preventative Medicine)	Ministry of Health (Dept of Human Resources, Dept of International Cooperation, Dept of Legislation, Dept of Planning and Health Information), University of Health Sciences	Ministry of Agriculture, Forests & Fisheries, Dept of Animal Health Production	Ministry of National Defense	Ministry of Interior, National Authority for the Prohibition of Chemical, Nuclear, Biological, and Radiological Weapons, National Chemical, Biological, Radiological and Nuclear (CBRN) Task Force, National Committee for Disaster Management (NCDM)		Ministry of Health (Dept of International Cooperation)		Point of entry authorities		Ministry of Environment	Ministry of Commerce, Ministry of Economy and Finance, Ministry of Tourism, Ministry of Industry and Handicrafts
Laos	Western Pacific Region	Ministry of Health, Ministry of Agriculture and Forestry, Ministry of Labour and Social Welfare, Ministry of Science and Technology, Ministry of Industry and Commerce, Ministry of National Defense, Ministry of Education and Sports, Ministry of Foreign Affairs, Ministry of Energy and Mines, Ministry of Natural Resources and Environment, Ministry of Public Security, Ministry of Public Works and Tra…								Ministry of Health											Ministry of Agriculture and Forestry	Ministry of National Defense	Ministry of Public Security		Ministry of Foreign Affairs	Ministry of Public Works and Transport		Ministry of Labour and Social Welfare	Ministry of Natural Resources and Environment	Ministry of Industry and Commerce		Ministry of Energy and Mines	Ministry of Science and Technology, Ministry of Education and Sports
Mongolia	Western Pacific Region	Ministry of Health, National Center for Communicable Disease, National Center for Zoonotic Diseases, National Center for Public Health, Ministry of Food, Agriculture, and Light Industry, General Agency for State Inspection, National Emergency Managenent Agency, Mongolian Agency for Standard and Measurement, Ministry of Environment and Tourism, Ministry of Defense, Zavkhan, Selenge, Dornogobi, and…								Ministry of Health, National Center for Communicable Disease, National Center for Zoonotic Diseases, National Center for Public Health, Zavkhan, Selenge, Dornogobi, and Khuvsgul province health, veterinary, inspection and emergency management services, National Center for Zoonotic Diseases			National Center for Communicable Disease				Veterinary, Inspection, and Emergency Management Services	National Center for Zoonotic Disease		Zavkhan, Selenge, Dornogobi, and Khuvsgul Province Health, Veterinary, Inspection and Emergency Management Services	Ministry of Food, Agriculture, and Light Industry	Ministry of Defense	National Emergency Managenent Agency						Ministry of Environment and Tourism				General Agency for State Inspection, Mongolian Agency for Standard and Measurement
Korea	Western Pacific Region	Korea CDC (Center for Infectious Disease Research, Division of Infectious Disease Surveillance, Division of Infectious Disease Control, Division of Risk Assessment and Interational Cooperation, Division of Public Health Emergency Management, Division of Resource Management, Division of Bioterrorism Preparedness and Response, Division of Quarantine Support, Division of Antimicrobial Resistance, Di…								Korea CDC (Center for Infectious Disease Research, Division of Infectious Disease Surveillance, Division of Infectious Disease Control, Division of Risk Assessment and Interational Cooperation, Division of Public Health Emergency Management, Division of Resource Management, Division of Bioterrorism Preparedness and Response, Division of Quarantine Support, Division of Antimicrobial Resistance, Di…	Ministry of Food and Drug Safety (Food Safety Policy Division, Customer Risk Prevention Policy Division, Food Safety Management Division- Food Safety Policy Bureau, Foodborne Diseases Prevention and Surveillance Division, Food and Consumer Safety Bureau, Clinical Trials Management Division- Pharmaceutical Safety Bureau) Ministry of Food and Drug Safety	Korea CDC (Division of Vaccine-Preventable Diseases Control and National Immunization Programme)	Korea CDC (Center for Infectious Disease Research, Division of Infectious Disease Surveillance, Division of Infectious Disease Control, Division of Quarantine Support, Division of Antimicrobial Resistance, Division of Vaccine-Preventable Diseases Control and National Immunization Programme, Division of Healthcare-Associated Infection Control, Division of Bacterial Diseases, Division of Viral Dise…	Korea CDC (Division of Laboratory Diagnosis Management)			Korea CDC (DIvision of Public Health Emergency Management, Division of Bioterrorism Preparedness and Response)			Korea CDC (Division of Risk Assessment and Interational Cooperation, Division of Public Health Emergency Management, Division of Bioterrorism Preparedness and Response, Division of Quarantine Support, Division of Antimicrobial Resistance, Division of Healthcare-Associated Infection Control, Office of Communication, Biosafety Evaluation and Control), Ministry of Health and Welfare (Division of Dis…	Ministry of Agriculture, Food, and Rural Affairs (Avian Influenza and Small Animal Health Control Division, Foot-and-Mouth Disease and Large Animal Health Control Division, Quarantine Policy Division), Animal and Plant Quarantine Agency (Bacterial Disease Research Division, Veterinary Epidemiology Division, Veterinary Drugs and Biologics Evaluation Division, Research Planning and Management Divis…	Ministry of National Defense (Division of Health and Welfare Bureau)	Ministry of the Interior and Safety (Division of Disaster Response), Korea CDC (Division of Bioterrorism Preparedness and Response, Biosafety Evaluation and Control)		Korea CDC (Division of Risk Assessment and Interational Cooperation)				Ministry of Environment (Environmental Health Policy Division, Chemical Policy Division, Chemical Safety Division, Waste Resources Management Division), Ministry of Oceans and Fisheries (Fishery Vessel Policy Team)		Korea CDC (Office of Communication)	Korea Nuclear Safety Institute, Nuclear Safety and Security Commission, Radiation Safety Division
Vietnam	Western Pacific Region	Ministry of Health (General Dept of Preventative Medicine, Administration of Medical Services, Dept of Communication and Award, Vietnam Food Administration, Dept of Manpower, Dept of International Cooperation, Dept of Planning and Finance, Dept of Legislation, Cabinet Office- Unit of Hazard Prevention, Dept of Technical Science and Training, Vietnam Agency of Environmental Management- Chemical Di…								Ministry of Health (General Dept of Preventative Medicine, Administration of Medical Services, Dept of Communication and Award, Dept of Manpower, Dept of International Cooperation, Dept of Planning and Finance, Dept of Legislation, Cabinet Office- Unit of Hazard Prevention, Dept of Technical Science and Training, Vietnam Agency of Environmental Management- Chemical Division, National Centre for H…	Ministry of Health (Vietnam Food Administration)	Ministry of Health (Administration of Medical Services, National Hospital for Tropical Diseases Hospital, National Pediatric Hospital, Bach Mai Hospital- Poison Control Center, Ha Noi International Health Quarantine Center, Ha Noi Preventative Medicine Centre- Dept of Immunization), National Hospital for Tropical Diseases Hospital	Ministry of Health (National Institute of Hygiene and Epidemiology, Ha Noi International Health Quarantine Center)			Ministry of Health (Vietnam Agency of Environmental Management- Chemical Division)			Ministry of Health (General Dept of Preventative Medicine, Ha Noi Preventative Medicine Centre- Dept of Immunization, National Centre for Health Communication and Education)	Ministry of Health (Dept of Communication and Award, Dept of Manpower, Dept of International Cooperation, Dept of Planning and Finance, Dept of Legislation, Cabinet Office- Unit of Hazard Prevention, Dept of Technical Science and Training, Hanoi School of Public Health, Hanoi Medical University, Bach Mai Hospital- Poison Control Center), National Institute of Hygiene and Epidemiology	Ministry of Agriculture and Rural Development (Dept of Animal Health, National Centre of Animal Health Diagnosis, Dept of Livestock Production, Regional Office for Animal Health #1, National Agro-Forestry-Fisheries Quality Assurance Dept, Dept of Hazards Prevention, Dept of Personnel, One Health Partnership Office), Ministry of Agriculture and Rural Development (One Health Partnership Office)	Ministry of Defense (Dept of Health, Dept of Border Gate)	Ministry of Public Security (Dept of Border Gate Security)		Ministry of Health (Dept of International Cooperation)				Ministry of Health (Vietnam Agency of Environmental Management- Chemical Division)	Ministry of Industry and Trade (Dept of Chemical, Dept of Technical Science- Food Safety)	Ministry of Health (Dept of Communication and Award, National Centre for Health Communication and Education)	Ministry of Science and Technology (Vietnam Agency for Radiation and Nuclear Safety)
Afghanistan	Eastern Mediterranean Region	WHO, National Environmental Protection Agency, Ministry of Public Health (Emergency Preparedness, Health Management Information Systems, National Malaria and Leishmaniasis Control, Health Promotion, Central Public Health Laboratory, AMR Focal Point, Evaluation and Health Information Systems, Surveillance, National EPI Trainer, Legal, National Influenza Manager, Gender National Coordinator, Monito…								Ministry of Public Health (Emergency Preparedness, Health Management Information Systems, National Malaria and Leishmaniasis Control, Health Promotion, Central Public Health Laboratory, Evaluation and Health Information Systems, Surveillance, Legal, National Influenza Manager, Gender National Coordinator, Monitoring and Evaluation), Infectious Hospital (Medical Doctor), WHO, Afghanistan Red Cresc…		Infectious Hospital (Medical Doctor), Afghanistan Red Cresent Society	Ministry of Public Health (National Malaria and Leishmaniasis Control, Surveillance, Legal, National Influenza Manager, Monitoring and Evaluation), National EPI Trainer	Ministry of Public Health (Central Public Health Laboratory)			Ministry of Public Health (Emergency Preparedness)		Ministry of Public Health (Health Promotion)	Ministry of Public Health (Health Management Information Systems, Gender National Coordinator, Evaluation and Health Information Systems), UNICEF, AMR Focal Point, IHR Assistant	Ministry of Agriculture, Irrigation, and Livestock (Central Epidemiology Dept, Central Veterinary Diagnostic Research Laboratory), FAO (National Animal Health and Production)	Ministry of Defense (International Relations Coordinator)	National Security Directorate, Ministry of Interior		International Relations Coordinator (Ministry of Defense)		Hamid Karzai International Airport (airport and military base)		National Environmental Protection Agency	Ministry of Commerce		Afganistan Atomic Energy High Commission
Bahrain	Eastern Mediterranean Region	Ministry of Health, Ministry of Health Directorate of Material Management, Ministry of Health Salmanyia Medical Complex Lab, Ministry of Health Accident and Emergency Dept, Ministry of Health Primary Health Care, Ministry of Interior, Ministry of Interior King Fahad Causeway, Ministry of Industry, Commerce and Tourism, Bahrain Defense Force Medical Hospital, Bahrain International Airport, Ministr…								Ministry of Health, Ministry of Health Directorate of Material Management, Ministry of Health Salmanyia Medical Complex Lab, Ministry of Health Accident and Emergency Dept, Ministry of Health Primary Health Care, National Health Regularity Authority, Bahrain Defense Force Medical Hospital, King Hamad Hospital		Ministry of Health Primary Health Care, Bahrain Defense Force Medical Hospital, King Hamad Hospital		Ministry of Health Salmanyia Medical Complex Lab			Ministry of Health Accident and Emergency Dept			Ministry of Health Directorate of Material Management, National Health Regularity Authority			Ministry of Interior			Ministry of Interior King Fahad Causeway (causeway links Bahrain to Saudi Arabia), Ministry of Transportation and Telecommunication	Bahrain International Airport		Supreme Council for Environment	Ministry of Industry, Commerce and Tourism			Ministry of Works, Municipalities and Urban Planning
Jordan	Eastern Mediterranean Region	Information not listed
Lebanon	Eastern Mediterranean Region	Ministry of Public Health (Preventative Medicine, Medical Professions Dept, Epidemiological Surveillance Program, Health Education Dept, National Food Safety, Biomedical Engineering Dept and Accreditation Program, Primary Health Care Centers), WHO, Health Expert Legislations IHR, Ministry of Agriculture (Head of Poultry, Head of Animal Health Service, Director of Animal Resources), Antimicrobial …								Ministry of Public Health (Preventative Medicine, Medical Professions Dept, Epidemiological Surveillance Program, Health Education Dept, Biomedical Engineering Dept and Accreditation Program, Primary Health Care Centers), Antimicrobial Resistance National Committee (AMR NC), WHO, Syndicate of Laboratories, Various microbiologists from university laboratories (i.e. Rafic Hariri University Hospital…	Ministry of Health (National Food Safety)			Syndicate of Laboratories, Various microbiologists from university laboratories (i.e. Rafic Hariri University Hospital Laboratory, RHUH)						Antimicrobial Resistance National Committee (AMR NC)	Ministry of Agriculture (Head of Poultry, Head of Animal Health Service, Director of Animal Resources), FAO						Head of Quarantine Department at Rafic Hariri Airport, Airport Health Team, Health Port Team		Ministry of Environment				National Expert on laboratory and quality control, Health Expert Legislations IHR
Morocco	Eastern Mediterranean Region	Ministry of Interior General Directorate for Local Authorities, Crisis Coordination Centre (PCC), Royal Gendarmerie, Health Services of the Royal Armed Forces, Directorate General for National Security, Directorate General for Civil Protection, Ministry of Agriculture (National Office for Health Security of Food Products), Ministry of Equipment, Transport and Logistics (Directorate of Civil Aviat…								Ministry of Health (Directorate of Administrative Procedures, Directorate of Hospital and Ambulatory Care, Directorate for Human Resources, School of Public Health, Public Health Field Epidemiology Training Program, Directorate of the Population, Directorate of Medicines and Pharmaceutical Products, Division of Information and Communication, General Secretariat- Supply Division, Directorate of Ep…		National Blood Transfusion Centre	Public Health Field Epidemiology Training Programme, Directorate of Epidemiology and Disease Prevention, WHO (Public Health Field Epidemiology Training Program)				Ministry of Health (Directorate of Hospital and Ambulatory Care)			Ministry of Health (Directorate of Administrative Procedures, Directorate for Human Resources, School of Public Health, Public Health Field Epidemiology Training Program, Directorate of the Population, Division of Information and Communication, General Secretariat- Supply Division, National Institute of Hygiene (INH), National Poison and Pharmacoviligance Centre, Moroccan Biosafety Association (M…	Ministry of Agriculture (National Office for Health Security of Food Products)	Health Services of the Royal Armed Forces	Crisis Coordination Centre (PCC), Directorate General for National Security, Directorate General for Civil Protection, Moroccan Biosafety Association (MOBSA), Moroccan Biological Safety Association (AMBS), Royal Gendarmerie	Ministry of Interior General Directorate for Local Authorities		Ministry of Equipment, Transport and Logistics (Directorate of Civil Aviation), Airports Authority (ONDA), National Ports Agency (ANP), Royal Air Maroc	Hospital Cheikh Zaid (private), Airport Mohammed V- Casablanca, Airport Menara- Marrakech, Airport Rabat-Sale, Airport Fes Sais, Port of Casablanca, Port of Tangier Med		Ministry in Charge of the Environment	Ministry of Finance (Customs Administration)		National Centre of Radiation Protection
Oman	Eastern Mediterranean Region	Ministry of Health (Communicable Diseases Dept, Central Public Health Laboratories, Disease Surveillance and Control, Emergency Operations Centre, Dept of Environmental and Occupational Health, Dept of Infection Prevention and Control, Dept of Surveillance, Head of International Health Regulations and Port Health, Dept of Health Education and Awareness Programme, Head of Immunization and Vaccine …								Ministry of Health (Communicable Diseases Dept, Central Public Health Laboratories, Disease Surveillance and Control, Emergency Operations Centre, Dept of Environmental and Occupational Health, Dept of Infection Prevention and Control, Dept of Surveillance, Head of International Health Regulations and Port Health, Dept of Health Education and Awareness Programme, Head of Immunization and Vaccine …		Ministry of Health (Head of Immunization and Vaccine Preventable Diseases)	Ministry of Health (Communicable Diseases Dept, Disease Surveillance and Control, Dept of Infection Prevention and Control, Dept of Surveillance)	Ministry of Health (Central Public Health Laboratories)		Ministry of Health (Dept of Environmental and Occupational Health)	Ministry of Health (Emergency Operations Centre)		Ministry of Health (Dept of Health Education and Awareness Programme, Head of Immunization and Vaccine Preventable Diseases)	Ministry of Health (Dept of Environmental and Occupational Health, Head of International Health Regulations and Port Health)	Ministry of Agriculture and Fisheries	National Committee for Civil Defence	Ministry of Information, Public Authority for Civil Defence and Ambulances		Ministry of Foreign Affairs	Ministry of Transport and Communication, Public Authority for Civil Aviation, Head of International Health Regulations and Port Health, Oman Air	Oman Airports Management Company, Sohar Port and Freezone Company		Ministry of Environment and Climate Affairs, Ministry of Regional Municipalities and Water Resources	Ministry of Commerce and Industry	Public Authority of Radio and Television		Ministry of Regional Municipalities and Water Resources
Pakistan	Eastern Mediterranean Region	Central Health Establishments, Directorate Health Services- Capital Development Authority, District Health Office- Islamabad Capital Territory, Expanded Programme on Immunization, Ministry of Climate Change, Ministry of Food Security and Research, Ministry of Law and Justice, Ministry of National Health Services Regulations and Coordination, National Agricultural Research Council, National Disast…								Central Health Establishments, Directorate Health Services- Capital Development Authority, District Health Office- Islamabad Capital Territory, Ministry of National Health Services Regulations and Coordination, National Institute of Health, National Tuberculosis Control Programme, Social Security Hospital- Rawalpindi, UN Children's Fund, UN Population Fund, UN Programme for HIV/AIDS, WHO, Expande…		Social Security Hospital- Rawalpindi, Expanded Programme on Immunization	National Tuberculosis Control Programme, UN Programme for HIV/AIDS						Expanded Programme on Immunization	Central Health Establishments, Directorate Health Services- Capital Development Authority, District Health Office- Islamabad Capital Territory, Ministry of National Health Services Regulations and Coordination, UN Children's Fund, UN Population Fund	Ministry of Food Security and Research, National Agricultural Research Council, FAO		Ministry of Law and Justice, National Disaster Management Authority, National Emergency Operations Cell, National Health Emergency Preparedness Response Network	Strategic Planning Dept	UN Agency for International Development				Ministry of Climate Change			Pakistan Atomic Energy Commission, Pakistan Nuclear Regulatory Authority
Qatar	Eastern Mediterranean Region	Ministry of Public Health (Pubilc Health Dept, Emergency Preparedness and Response Dept, Health Promotion and Communicable Diseases, Surveillance and Outbreak Unit, Disease Control Unit, Health Care Quality Management and Patient Safety Dept, Legal Affairs Dept), Hamad Medical Corporation (Infection Control Dept, Dept of Lab Medicine and Pathology, Emergency Dept), Primary Health Care Corporation…								Ministry of Public Health (Public Health Dept, Emergency Preparedness and Response Dept, Health Promotion and Communicable Diseases, Surveillance and Outbreak Unit, Disease Control Unit, Health Care Quality Management and Patient Safety Dept, Legal Affairs Dept), Hamad Medical Corporation (Infection Control Dept, Dept of Lab Medicine and Pathology, Emergency Dept), Primary Health Care Corporation…		Primary Health Care Corporation (Clinical Affair Dept), Paediatric Emergency Centre, Qatar Red Crescent Society	Ministry of Public Health (Surveillance and Outbreak Unit, Disease Control Unit), Hamad Medical Corporation (Infection Control Dept)	Hamad Medical Corporation (Dept of Lab Medicine and Pathology)			Ministry of Public Health (Emergency Preparedness and Response Dept), Hamad Medical Corporation (Emergency Dept)		Ministry of Public Health (Health Promotion and Communicable Diseases)	Ministry of Public Health (Health Care Quality Management and Patient Safety Dept, Legal Affairs Dept)	Ministry of Municipality and Environment (Agricultural Research Dept)		Permanent Emergency Committee, Ministry of Interior (Medical Affairs Dept)			Qatar Airways	Qatar Ports Management Company- Mwani Qatar, Emergency Planning and Administration Dept-Hamad International Airport		Ministry of Municipality and Environment (Animal Health Dept)			Corporate HSE and Quality- Qatar Petroleum
Saudi Arabia	Eastern Mediterranean Region	Ministry of Health (Deputy Minister, Assistant Deputy Minister for Preventative Health, Resident Physician/Infection Control- Saudi CDC, Consultant NTP), Assistant Deputyship for Preventative Health, Coordinator of GHSA action package in CDC, General Director for Health Care Strategy General Directory, General Dept of Infectious Diseases Control, Specialist Public Health, Animal Resources Managem…								Ministry of Health (Deputy Minister, Assistant Deputy Minister for Preventative Health, Resident Physician/Infection Control- Saudi CDC, Consultant NTP), Assistant Deputyship for Preventative Health, General Director for Health Care Strategy General Directory, General Dept of Infectious Diseases Control, Specialist Public Health, Regional laboratory and blood bank, National Health Laboratory, Hea…	Food Safety Program, Saudi FDA	Regional Laboratory and Blood Bank, Director of Nursing Services Depts, Saudi Red Crescent Authority	Ministry of Health (Resident Physician/Infection Control- Saudi CDC), General Dept of Infectious Diseases Control, Health Electronic Surveillance Network, General Dept of Health Facilities Infection Control, WHO (Field Epidemiology Training Program), Resident Physician/Infection Control- Saudi CDC	Regional laboratory and blood bank, National Health Laboratory			Director of EMS		Ministry of Health (Assistant Deputy Minister for Preventative Health), Assistant Deputyship for Preventative Health	Ministry of Health (Deputy Minister, Consultant NTP), General Director for Health Care Strategy General Directory, Specialist Public Health, Consultant NTP, Coordinator of GHSA action package in CDC, Global Centre for Mass Gatherings Medicine	Animal Resources Management, Ministry of Environment- Water and Agriculture	Executive Director of Chemical and Nuclear Warfare Weapons Protection, General Directorate of Civil Defense	Executive Director of Monitoring and Crisis Management Centres, Director Emergency Services, Head of EOC and 937, NSD Unit Heads, Head of Safety and Security Office, Training and Disaster Management Coordination, General Dept of Emergency						General Directorate of Environmental Health and Occupational Health and Food Safety and Chemical Safety, Department of Health and Veterinary Control, Ministry of Environment- Water and Agriculture			Consultant- Radiation and Chemical Warfare	Ministry of Municipal and Rural Affairs, Consultant Emergency Medicine, Head of CCC (contracting company)
Somalia	Eastern Mediterranean Region	Information not listed
Sudan	Eastern Mediterranean Region	Ministry of Health (Surveillance Unit, Food Safety Dept, Health Quarantine, Health Promotion, IHR NFP, Vector Control Dept, Zoonosis Unit, Early Preparedness Dept, EPI Director, Legal Counsel, Response Unit, International Health and Planning, National Public Health Chemical Laboratory, National Public Health Laboratory Occupational Health, Coordination Unit, IHR Dept), Criminal Evidence Laborator…								Ministry of Health (Surveillance Unit, Health Quarantine, Health Promotion, Vector Control Dept, Zoonosis Unit, Early Preparedness Dept, Legal Counsel, Response Unit, International Health and Planning, National Public Health Chemical Laboratory, National Public Health Laboratory Occupational Health, Coordination Unit), Medical Army Hospital, Supreme Council of Pharmacy and Poison, Humanitarian Ai…	Ministry of Health (Food Safety Dept)	Medical Army Hospital	Ministry of Health (Surveillance Unit, Health Quarantine, Vector Control Dept), WHO (Malaria Programme, EPI Director)	Ministry of Health (National Public Health Chemical Laboratory, National Public Health Laboratory Occupational Health)			Ministry of Health (Early Preparedness Dept, Response Unit)	Ministry of Health (Zoonosis Unit)	Ministry of Health (Health Promotion)	Ministry of Health (Legal Counsel, International Health and Planning, Coordination Unit), Supreme Council of Pharmacy and Poison, Humanitarian Aid Commission, IHR NFP, IHR Dept	Ministry of Agriculture, Ministry of Animal Resources and Fisheries		Ministry of the Interior- Customs, Security- various states, Ministry of Justice		Ministry of Health (International Health and Planning)	Civil Aviation Authority, Port Authority Marine			Supreme Council of Pesticides	Ministry of Industry	Ministry of Media- Sudan News Agency	Sudanese Nuclear and Radiological Regulatory Authority	Criminal Evidence Laboratory, Organization for Standardization and Metrology, NAOCW
United Arab Emirates*	Eastern Mediterranean Region	By technical area: Legislation, policy and finance (Ministry of Health and Prevention), Coordination, communication and advocacy (Ministry of Health and Prevention), Antimicrobial resistance and infection control (Ministry of Health and Prevention, Abu Dhabi Health Authority, Dubai Health Authority, Abu Dhabi Health Services Company, Cleveland Clinic Abu Dhabi), Food safety (Ministry of Health an…								Ministry of Health and Prevention, Abu Dhabi Health Authority, Dubai Health Authority, Abu Dhabi Health Services Company, Cleveland Clinic Abu Dhabi	Abu Dhabi Food Safety Control	Abu Dhabi Health Services Company, Cleveland Clinic Abu Dhabi							Ministry of Health and Prevention	Anu Dhabi Health Authority, Dubai Health Authority	Ministry of Health and Prevention, Dubai Municipality, Ministry of Climate Change and the Environment		Ministry of Health and Prevention- blood banks, Al Qasmi Hospital Laboratory, National Crisis and Emergency Management Authority, Abu Dhabi Police Headquarters, Abu Dhabi Civil Defense				Dubai Ports, Abu Dhabi Ports, Abu Dhabi Airport		Ministry of Climate Change and the Environment	Ministry of Health and Prevention, National Crisis and Emergency Management Authority	National Media Council	Federal Authority for Nuclear Regulation, Emergency Preparedness and Response, National Crisis and Emergency Management Authority, Dubai Health Authority, Ministry of Health and Prevention
Albania	European Region	Ministry of Health (Emergency Response, Primary Care, EPI Manager), Institute of Public Health, Ministry of Agriculture, Institute of Food Safety and Veterinary Research, Faculty of Medicine, ISKSH, Ministry of Interior, State Health Inspectorate, Institute of Nuclear Physics, Institute of Applied Nuclear Physics								Ministry of Health (Emergency Response, Primary Care), Institute of Public Health, ISKSH, State Health Inspectorate, EPI Manager, Faculty of Medicine	Institute of Food Safety and Veterinary Research	Ministry of Health (Primary Care)	State Health Inspectorate, EPI Manager				Ministry of Health (Emergency Response)			ISKSH, Faculty of Medicine	Ministry of Agriculture, Institute of Food Safety and Veterinary Research		Ministry of Interior									Institute of Nuclear Physics, Institute of Applied Nuclear Physics
Armenia	European Region	Ministry of Health (Public Health Dept, National Center for Diseases Control and Prevention, State Health Inspectorate, Emergency Situations and Military Recruitment Preparedness Unit, National Reference Laboratory, Environmental Hygiene Unit), Ministry of Agriculture Food Safety State Service, Ministry of Emergency Situations Rescue Service, Ministry of Environmental Protection Hazardous Substan…								Ministry of Health (Public Health Dept, National Center for Diseases Control and Prevention, State Health Inspectorate, Emergency Situations and Military Recruitment Preparedness Unit, National Reference Laboratory, Environmental Hygiene Unit)	Ministry of Agriculture Food Safety State Service		Ministry of Health (National Centre for Diseases Control and Prevention)	Ministry of Health (National Reference Laboratory)		Ministry of Health (Environmental Hygiene Unit)	Ministry of Health (Emergency Situations and Military Recruitment Preparedness Unit)		Ministry of Health (National Centre for Diseases Control and Prevention)		Ministry of Agriculture Food Safety State Service	Ministry of Health (Emergency Situations and Military Recruitment Preparedness Unit)	Ministry of Emergency Situations Rescue Service						Ministry of Environmental Protection Hazardous Substances and Waste Policy Division, Ministry of Health (Environmental Hygiene Unit)			State Committee on Nuclear Safety Regulation Radiation Security Dept
Belgium	European Region	Belgian Federal Public Service Health (Food Chain Safety and Environment, Internal Affairs), Belgian Lung and Tuberculosis Association, Flemish Agency for Care and Health, Scientific Institute of Public Health, Birth and Childhood Office, Antimicrobial Consumption and Resistance in Animals, Belgian Federal Agency for Medicines and Health Products, Saint-Pierre Hospital, Federal Agency for the Saf…								Belgian Federal Public Service Health (Food Chain Safety and Environment, Internal Affairs), Flemish Agency for Care and Health, Scientific Institute of Public Health, Antimicrobial Consumption and Resistance in Animals, Belgian Federal Agency for Medicines and Health Products, Saint-Pierre Hospital, Poison Control Center, Belgian Antibiotic Policy Coordination Committee, Brussels- Capital Joint …	National Reference Laboratory for Foodborne Outbreaks, Belgian Federal Public Service Health (Food Chain Safety and Environment)	Saint-Pierre Hospital	Flemish Association for Respiratory Health Care and Tuberculosis Control, Agency for a Quality Life (Public Health Surveillance Wallonia)		Belgian Federal Public Service Health (Food Chain Safety and Environment)			Antimicrobial Consumption and Resistance in Animals		Belgian Federal Agency for Medicines and Health Products, Poison Control Center, Belgian Antibiotic Policy Coordination Committee, Brussels- Capital Joint Community Commission, MEDA bvba (pharmaceuticals), Belgian Lung and Tuberculosis Association, Birth and Childhood Office, Respiratory Diseases Fund, Institute of Tropical Medicine- University of Antwerp	Federal Agency for the Safety of the Food Chain, Veterinary and Agrochemical Research Center, Belgian Federal Public Service Health (Food Chain Safety and Environment), Antimicrobial Consumption and Resistance in Animals				Belgian Federal Public Service Foreign Affairs		Brussels Airport Company, SN Brussels (airline)		Belgian Federal Public Service Health (Food Chain Safety and Environment)			Federal Agency for Nuclear Control
Finland	European Region	Finnish Ministry of Social Affairs and Health, Ministry of Agriculture and Forestry, Ministry of Defense, Ministry of the Interior, Ministry of Transport and Communications, Ministry of Foreign Affairs, National Institute for Health and Welfare, Food Safety Authority, Defense Forces, Transport Safety Agency, Radiation and Nuclear Safety Authority, Finnish Institute of Occupational Health								Finnish Ministry of Social Affairs and Health, National Institute for Health and Welfare, Finnish Institute of Occupational Health	Food Safety Authority									Finnish Institute for Occupational Health	Ministry of Agriculture and Forestry	Defense Forces	Ministry of the Interior		Ministry of Foreign Affairs	Ministry of Transport and Communications, Transport Safety Agency						Radiation and Nuclear Safety Authority
Kyrgyzstan	European Region	National Centre for Quarantine and Especially Dangerous Infections Checkpoint- Manas and Osh airports, Customs Control of the State Customs Service, Dept for Customs Infrastructure Development- State Customs Service, Dept of State Veterinary Control- Veterinary Inspectorate, Epidemiological Surveillance Dept- Ministry of Health, Office for Animal Health Protection- Veterinary Inspectorate, Office…								Epidemiological Surveillance Dept- Ministry of Health, Office for Epidemiological Surveillance- National Centre for Quaratine and Especially Dangerous Infections, Legal Dept of the Epidemiological Surveillance Dept, National Applied Research Centre for Quality Control of Laboratory Diagnosis of Communicable Diseases, Regional Office of the Epidemiological Surveillance Dept- Osh, National AIDS Cen…	Dept for Food Safety Control- Epidemiological Surveillance Dept	National Clinical Infection Hospital	Epidemiological Surveillance Dept- Ministry of Health, Office for Epidemiological Surveillance- National Centre for Quaratine and Especially Dangerous Infections, Legal Dept of the Epidemiological Surveillance Dept, Regional Office of the Epidemiological Surveillance Dept- Osh, National Infection Control Centre	National Applied Research Centre for Quality Control of Laboratory Diagnosis of Communicable Diseases						National Immunoprophylaxis Centre, National Centre for Health Strengthening, Kyrgyz State Medical Academy	Dept of State Veterinary Control- Veterinary Inspectorate, Office for Animal Health Protection- Veterinary Inspectorate, State Inspectorate for Veterinary and Phytosanitary Security- Veterinary Inspectorate		Customs Control of the State Customs Service, Dept for Customs Infrastructure Development- State Customs Service, Ministry for Emergencies			National Centre for Quarantine and Especially Dangerous Infections Checkpoint- Manas and Osh airports, Manas and Osh airport polyclinics- Ministry of Transport						Dept of Nuclear and Radiation Safety- State Inspectorate for Ecological and Technical Safety	Profmeditsnia (NGO)
Latvia	European Region	Ministry of Health, State Emergency Medical Service, State Disease Prevention and Control Center, Riga East University Hospital- National Reference Laboratory, Health Inspectorate, National Health Service, Food and Veterinary Service, State Fire and Rescue Service, State Security Police, State Environmental Service, Riga International Airport, Freeport of Riga								Ministry of Health, State Emergency Medical Service, State Disease Prevention and Control Center, Health Inspectorate, National Health Service, Riga East University Hospital- National Reference Laboratory			State Disease Prevention and Control Centre	Riga East University Hospital- National Reference Laboratory			State Emergency Medical Service		State Disease Prevention and Control Centre		Food and Veterinary Service		State Fire and Rescue Service, State Security Police				Riga International Airport, Freeport of Riga		State Environmental Service
Slovenia	European Region	Ministry of Health, National Institute of Public Health, Slovenian Nuclear Safety Administration, Laboratory for Respiratory Microbiology, Administration for Civil Protection and Disaster Relief, Communicable Disease Centre, Head of Ambulance Station, Slovenian National Antimicrobial Susceptibility Testing Committee, Institute for Microbiology and Immunology, Administration for Food Safety, Veter…								Ministry of Health, National Institute of Public Health, Laboratory for Respiratory Microbiology, Head of Ambulance Station, Slovenian National Antimicrobial Susceptibility Testing Committee, Institute for Microbiology and Immunology, National Laboratory of Health, Environment, and Food	Administration for Food Safety, National Laboratory of Health, Environment, and Food			Laboratory for Respiratory Microbiology, Slovenian National Antimicrobial Susceptibility Testing Committee, National Laboratory of Health, Environment, and Food	National Laboratory of Health, Environment, and Food	National Laboratory of Health, Environment, and Food	Head of Ambulance Station			Institute for Microbiology and Immunology	Veterinary and Plant Protection, National Laboratory of Health, Environment, and Food		Administration for Civil Protection and Disaster Relief, Ministry of the Interior- Head of Security Planning Service						Ministry of the Environment and Spatial Planning, National Laboratory of Health, Environment, and Food			Slovenian Nuclear Safety Administration
Turkmenistan	European Region	Ministry of Health and Medical Industry, State Sanitary Epidemiological Service, Experimental-Industrial Center, Center of Prevention of Highly Dangerous Diseases, Turkmen State Medical University, Center for Registration of Medicines and Medical Products, Ministry of Defense- Emergency Services, The State Veterinary Service of Turkmenistan, The State Migration Service of Turkmenistan, The State …								Ministry of Health and Medical Industry, State Sanitary Epidemiological Service, Center of Prevention of Highly Dangerous Diseases, Center for Registration of Medicines and Medical Products, Turkmen State Medical University			State Sanitary Epidemiological Service, Center of Prevention of Highly Dangerous Diseases							Center for Registration of Medicines and Medical Products, Turkmen State Medical University	The State Veterinary Service of Turkmenistan	Ministry of Defense- Emergency Services	The State Migration Service of Turkmenistan, The State Customs of Turkmenistan, The State Border Service of Turkmenistan			The State National Service of Turkmenhowayollary (civil aviation)
							Total	Count		43	21	31	32	21	5	10	23	4	21	34	42	25	40	10	21	24	15	3	37	18	9	27	18
								Percentage		1	0.49	0.72093	0.744186	0.488372	0.116279	0.232558	0.534884	0.0930233	0.488372	0.790698	0.98	0.58	0.93	0.23	0.49	0.56	0.35	0.07	0.86	0.42	0.21	0.63	0.42
Mission Team Member Backgrounds
Country	Region	Mission Team Member Organization								Organization Categorization													Organization Type
										Health1	Agriculture2	Defense3	Domestic Security4	International Cooperation6	Transportation7	Labor9	Environment10	Commerce11	Communication/Media12	Energy/ Nuclear13	Legal15	Other14	International Organization	Domestic Organization	Businesses	Universities	Independent Consultant
United States of America	Region of the Americas	Finnish Defense Forces, Ministry of Health (various countries), National Institute of Health Peru, WHO, FAO, World Bank, Public Health England, National Institute for Medical Research Tanzania, Public Health Agency of Sweden								Ministry of Health (various countries), National Institute of Health Peru, WHO, Public Health England, National Institute for Medical Research Tanzania, Public Health Agency of Sweden	FAO	Finnish Defense Forces						World Bank					WHO, FAO, World Bank	Ministry of Health (various countries), National Institute of Health Peru, Public Health England, National Institute for Medical Research Tanzania, Public Health Agency of Sweden, Finnish Defense Forces
Kenya	African Region	WHO, CDC, Public Health England, FAO								WHO, CDC, Public Health England	FAO												WHO, FAO	CDC, Public Health England
Côte d'Ivoire	African Region	WHO, CIRAD (Agriculture), French Ministry of Health, USDA, UNITAR, US CDC, Africa CDC, FAO								WHO, French Ministry of Health, CDC	CIRAD, USDA, FAO			UNITAR									WHO, FAO, UNITAR	French Ministry of Health, CDC, CIRAD, USDA
Eritrea	African Region	WHO, Africa CDC, Ministry of Health (various countries)								WHO, CDC, Ministry of Health (various countries)													WHO	CDC, Ministry of Health (various countries)
Ethiopia	African Region	US Dept of Agriculture, Ministry of Health (various countries), US Dept of Defense, US HHS, National Institute for Health and Welfare (Finland), WHO, World Bank, FAO								Ministry of Health (various countries), US HHS, National Institute for Health and Welfare (Finland), WHO	USDA, FAO	US Dept of Defense											WHO, FAO	Ministry of Health (various countries), US HHS, National Institute for Health and Welfare (Finland), USDA, US DoD
Gambia	African Region	WHO, Ministry of Health (various countries), FAO, Nigeria CDC, OIE (Animal Health)								WHO, Ministry of Health (various countries), CDC	FAO, OIE												WHO, FAO, OIE	Ministry of Health (various countries), CDC
Ghana	African Region	WHO, US CDC, FAO, Norwegian Institute for Public Health, German Society for International Cooperation, Japanese International Cooperation Agency								WHO, US CDC, Norwegian Institute for Public Health				German Society for International Cooperation, Japanese International Cooperation Agency									WHO	US CDC, Norwegian Institute for Public Health, German Society for International Cooperation, Japanese International Cooperation Agency
Lesotho	African Region	ISDR & IHR, WHO, Ministry of Health Tanzania, IHR National Focal Person, Head of Disease Surveillance Dept Ghana, Public Health Agency of Sweden, South African Research Chair in Antibiotic Resistance & One Health, independent technical writer and editor, OIE consultant and retired farmer								ISDR & IHR, WHO, Ministry of Health Tanzania, IHR National Focal Person, Head of Disease Surveillance Dept Ghana, Public Health Agency of Sweden, South African Research Chair in Antibiotic Resistance & One Health	OIE consultant and retired farmer											independent technical writer and editor	ISDR & IHR, WHO, IHR National Focal Person, OIE consultant and retired farmer	Ministry of Health Tanzania, Head of Disease Surveillance Dept Ghana, Public Health Agency of Sweden, South African Research Chair in Antibiotic Resistance & One Health			independent technical writer and editor
Liberia	African Region	WHO, US DoD, African CDC, National Institute for Communicable Diseases (South Africa), Cote d'Ivoire CDC, South African Ministry of Health, FAO								WHO, African CDC, National Institute for Communicable Diseases (South Africa), Cote d'Ivoire CDC, South African Ministry of Health	FAO	US DoD											WHO, FAO	African CDC, National Institute for Communicable Diseases (South Africa), Cote d'Ivoire CDC, South African Ministry of Health, US DoD
Mauritania	African Region	WHO, FAO, OIE, Ministry of Health (various countries), US CDC, independent writer								WHO, Ministry of Health (various countries), CDC	FAO, OIE											independent writer	WHO, FAO, OIE	Ministry of Health (various countries), CDC			independent writer
Mozambique	African Region	US Dept of Agriculture, WHO, FAO, Ministry of Health (various countries), US CDC								WHO, Ministry of Health (various countries), US CDC	USDA, FAO												WHO, FAO	Ministry of Health (various countries), CDC, USDA
Namibia	African Region	WHO, US CDC, FAO, Ministry of Health (various countries), Peruvian University Cayetano Heredia, Africa CDC								WHO, US CDC, Ministry of Health (various countries), Peruvian University Cayetano Heredia, Africa CDC	FAO												WHO, FAO	US CDC, Ministry of Health (various countries), Africa CDC		Peruvian University Cayetano Heredia
Nigeria	African Region	WHO, US CDC, FAO, US DoD, Public Health England, JICA								WHO, US CDC, Public Health England	FAO	US DoD		JICA									WHO, FAO	US CDC, US DoD, Public Health England, JICA
Sierra Leone	African Region	WHO, African CDC, US CDC, Public Health England, Liberia Ministry of Health and Social Welfare, Dept of Agriculture, Animal and Plant Health Inspection Service (US), German Society for International Cooperation								WHO, African CDC, US CDC, Public Health England, Liberia Ministry of Health and Social Welfare	Dept of Agriculture, Animal and Plant Health Inspection Service (US)			German Society for International Cooperation									WHO	African CDC, US CDC, Public Health England, Liberia Ministry of Health and Social Welfare, Dept of Agriculture, Animal and Plant Health Inspection Service (US), German Society for International Cooperation
Uganda	African Region	WHO, US CDC, Ghana Atomic Agency Commission, Ministry of Health (various countries), Public Health England, Zoonotic Disease Unit Kenya								WHO, US CDC, Ministry of Health (various countries), Public Health England	Zoonotic Disease Unit Kenya									Ghana Atomic Agency Commission			WHO	US CDC, Ministry of Health (various countries), Public Health England, Zoonotic Disease Unit Kenya, Ghana Atomic Agency Commission
Tanzania	African Region	Ministry of Health (various countries), USDA, EcoHealth Alliance, WHO, FAO, Public Health England, World Organization for Animal Health, World Bank								Ministry of Health (various countries), EcoHealth Alliance, WHO, Public Health England	USDA, FAO, World Organization for Animal Health						EcoHealth Alliance	World Bank					EcoHealth Alliance, WHO, FAO, World Organization for Animal Health, World Bank	Ministry of Health (various countries), Public Health England, USDA
United Republic of Tanzania- Zanzibar	African Region	FAO, WHO, Ministry of Health (various countries), US CDC, Writing Editor								WHO, Ministry of Health (various countries), CDC	FAO											Writing editor	WHO, FAO	Ministry of Health (various countries), CDC			Writing editor
Zambia	African Region	WHO, Ministry of Health Tanzania, Nigeria CDC, Public Health Sweden, Writer, World Organization of Animal Health, Ministry of Agriculture Kenya, Japan International Cooperation Agency								WHO, Ministry of Health Tanzania, Nigeria CDC, Public Health Sweden	World Organization of Animal Health, Ministry of Agriculture Kenya			Japan International Cooperation Agency								Writer	WHO, World Organization of Animal Health	Ministry of Health Tanzania, Nigeria CDC, Public Health Sweden, Ministry of Agriculture Kenya, Japan International Cooperation Agency			Writer
Bangladesh	South-East Asia Region	Ministry of Health (various countries), WHO, Australia Office of Health Protection, FAO, US CDC, Finland National Institute for Health and Welfare, Sweden Public Health Agency, US Agency for International Development, Deloitte Consulting								Ministry of Health (various countries), WHO, Australia Office of Health Protection, US CDC, Finland National Institute for Health and Welfare, Sweden Public Health Agency	FAO			US Agency for International Development								Deloitte Consulting	WHO, FAO	Ministry of Health (various countries), Australia Office of Health Protection, US CDC, Finland National Institute for Health and Welfare, Sweden Public Health Agency, US Agency for International Development	Deloitte Consulting
Maldives	South-East Asia Region	WHO, FAO, Public Health Physician- New Zealand, Institue of Epidemiology, Disease, Control & Research- Bangladesh, Report Writer								WHO, Public Health Physician- New Zealand, Institue of Epidemiology, Disease, Control & Research- Bangladesh	FAO											Report Writer	WHO, FAO	Institue of Epidemiology, Disease, Control & Research- Bangladesh			Report Writer, Public Health Physician- New Zealand
Sri Lanka	South-East Asia Region	WHO, US CDC, World Organization for Animal Health, Ministry of Health- Bhutan, Sweden Public Health Agency								WHO, US CDC, Ministry of Health- Bhutan, Sweden Public Health Agency	World Organization for Animal Health												WHO, World Organization for Animal Health	US CDC, Ministry of Health- Bhutan, Sweden Public Health Agency
Thailand	South-East Asia Region	WHO, France Ministry for Solidarity and Health, Ministry of Health (various countries), US CDC, Phylum- France, FAO, Sweden Public Health Agency								WHO, France Ministry for Solidarity and Health, Ministry of Health (various countries), US CDC, Sweden Public Health Agency	FAO, Phylum- France												WHO, FAO	France Ministry for Solidarity and Health, Ministry of Health (various countries), US CDC, Sweden Public Health Agency	Phylum- France
Cambodia	Western Pacific Region	WHO, Ministry of Health Singapore, Dept of Health of Western Australia, US CDC								WHO, Ministry of Health Singapore, Dept of Health of Western Australia, US CDC													WHO	Ministry of Health Singapore, Dept of Health of Western Australia, US CDC
Laos	Western Pacific Region	Professor of Curtin University- Australia, Korea CDC, National Institute of Infectious Diseases- Japan, Ministry of Health- Malaysia, US CDC, National Institute for Health and Welfare- Finland, Senior Consultant- Canada, FAO, WHO								Professor of Curtin University- Australia, Korea CDC, National Institute of Infectious Diseases- Japan, Ministry of Health- Malaysia, US CDC, National Institute for Health and Welfare- Finland, Senior Consultant- Canada, WHO	FAO												FAO, WHO	Korea CDC, National Institute of Infectious Diseases- Japan, Ministry of Health- Malaysia, US CDC, National Institute for Health and Welfare- Finland		Professor of Curtin University- Australia	Senior Consultant- Canada
Mongolia	Western Pacific Region	WHO, Public Safety- Canada, Ministry of Health- NZ, FAO, Monitoring and Evaluation Consultant- Australia, US CDC, World Organization for Animal Health, National Health and Family Planning Commission								WHO, Ministry of Health- NZ, US CDC, National Health and Family Planning Commission- China	FAO, World Organization for Animal Health		Public Safety- Canada									Monitoring and Evaluation Consultant- Australia	WHO, FAO, World Organization for Animal Health	Public Safety- Canada, Ministry of Health- NZ, US CDC, National Health and Family Planning Commission- China			Monitoring and Evaluation Consultant- Australia
Korea	Western Pacific Region	Public Health Agency of Canada, WHO, FAO, Tohoku University-Japan, Ministry of Health (various countries), US CDC, Japan National Institute of Public Health, Finnish National Institute for Health and Welfare, Chinese CDC								Public Health Agency of Canada, WHO, Tohoku University-Japan, Ministry of Health (various countries), US CDC, Japan National Institute of Public Health, Finnish National Institute for Health and Welfare, Chinese CDC	FAO												WHO, FAO	Public Health Agency of Canada, Ministry of Health (various countries), US CDC, Japan National Institute of Public Health, Finnish National Institute for Health and Welfare, Chinese CDC		Tohoku University-Japan
Vietnam	Western Pacific Region	National Institute of Infectious Diseases- Japan, US CDC, European CDC, Korean CDC, Dept of Health- Australia, WHO, WPRO, OIE								National Institute of Infectious Diseases- Japan, US CDC, European CDC, Korean CDC, Dept of Health- Australia, WHO, WPRO	OIE												WHO, WPRO, OIE, European CDC	National Institute of Infectious Diseases- Japan, US CDC, Korean CDC, Dept of Health- Australia
Afghanistan	Eastern Mediterranean Region	National Institute for Health and Welfare- Finland, WHO, CDC, Dept of Disaster and Emergency Health- Tehran University of Medical Sciences, African CDC, Human Link- Lebanon, Risk Analysis and Communication- India, Public Health England, National Institute for Public Health and the Environment- Netherlands								National Institute for Health and Welfare- Finland, WHO, CDC, Dept of Disaster and Emergency Health- Tehran University of Medical Sciences, African CDC, Human Link- Lebanon, Public Health England, National Institute for Public Health and the Environment- Netherlands							National Institute for Public Health and the Environment- Netherlands		Risk Analysis and Communication- India				WHO, Human Link- Lebanon	National Institute for Health and Welfare- Finland, CDC, African CDC, Risk Analysis and Communication- India, Public Health England, National Institute for Public Health and the Environment- Netherlands		Dept of Disaster and Emergency Health- Tehran University of Medical Sciences
Bahrain	Eastern Mediterranean Region	National Institute for Health and Welfare- Finland, WHO, US CDC, FAO, Public Health England, GDDR, P/US-NAMRU-3, National Civil Aviation- Jordan, Communications and Advocacy Specialist- Switzerland, Public Health Legal Advisor- Greece								National Institute for Health and Welfare- Finland, WHO, US CDC, Public Health England, GDDR P/US-NAMRU-3 (Naval Medical Research Unit, Infectious Disease Research)	FAO				National Civil Aviation- Jordan				Communications and Advocacy Specialist- Switzerland		Public Health Legal Advisor- Greece		WHO, FAO	National Institute for Health and Welfare- Finland, US CDC, Public Health England, GDDR, P/US-NAMRU-3, National Civil Aviation- Jordan			Communications and Advocacy Specialist- Switzerland, Public Health Legal Advisor- Greece
Jordan	Eastern Mediterranean Region	National Institute for Health and Welfare- Finland, WHO, US CDC, FAO, Public Health England, Ministry of Health (various countries), Eastern Mediterranean Public Health Network, Consultant- Emergency Response Operations- Italy, Freelance Risk Communication Expert- UK, Communication Officer/Journalist/Cameraman- Switzerland, Principal Howse Fleming Legal- La Trobe University Australia, Tehran Univ…								National Institute for Health and Welfare- Finland, WHO, US CDC, Public Health England, Ministry of Health (various countries), Eastern Mediterranean Public Health Network, Tehran University of Medical Sciences	FAO		Consultant- Emergency Response Operations- Italy						Freelance Risk Communication Expert- UK, Communication Officer/Journalist/Cameraman- Switzerland		Principal Howse Fleming Legal- La Trobe University Australia		WHO, FAO, Eastern Mediterranean Public Health Network	National Institute for Health and Welfare- Finland, Public Health England, Ministry of Health (various countries),		Principal Howse Fleming Legal- La Trobe University Australia, Tehran University of Medical Sciences	Consultant- Emergency Response Operations- Italy, Freelance Risk Communication Expert- UK, Communication Officer/Journalist/Cameraman- Switzerland
Lebanon	Eastern Mediterranean Region	National Institute for Health and Welfare - Finland, WHO, Field Epidemiology Training Programme- Pakistan, Influenza National Reference Laboratory- Morocco Ministry of Health, Egyptian Nuclear and Radiological Regulatory Authority, Public Health Dept Mohammed V International Airport- Morocco, Emergency Center for Transboundary Animal Diseases, Food and Agriculture Organization- Italy, Centre for …								National Institute for Health and Welfare - Finland, WHO, Field Epidemiology Training Programme- Pakistan, Influenza National Reference Laboratory- Morocco Ministry of Health, Doctors Without Borders, Public Health Dept Mohammed V International Airport- Morocco	Emergency Center for Transboundary Animal Diseases, Food and Agriculture Organization- Italy, World Organization for Animal Health				Public Health Dept Mohammed V International Airport- Morocco					Egyptian Nuclear and Radiological Regulatory Authority, Centre for Radiation, Chemical and Environmental Hazards- UK			WHO, Field Epidemiology Training Programme- Pakistan, Emergency Center for Transboundary Animal Diseases, Food and Agriculture Organization- Italy, Doctors Without Borders, World Organization for Animal Health	National Institute for Health and Welfare - Finland, Influenza National Reference Laboratory- Morocco Ministry of Health, Egyptian Nuclear and Radiological Regulatory Authority, Centre for Radiation, Chemical and Environmental Hazards- UK, Public Health Dept Mohammed V International Airport- Morocco
Morocco	Eastern Mediterranean Region	Animal and Plant Health Inspection Service, USDA, WHO, US CDC, World Organization for Animal Health, FAO, National Observatory of New and Emerging Diseases, International Civil Aviation Organization, United Nations, Egyptian Nuclear and Radiological Regulatory Authority, Laboratory Biosafety and Biosecurity Specialist and Quality Management Systems, Ministry of Health Saudi Arabia, Public Health …								WHO, US CDC, National Observatory of New and Emerging Diseases, Ministry of Health Saudi Arabia	Animal and Plant Health Inspection Service, USDA, World Organization for Animal Health, FAO,			United Nations	International Civil Aviation Organization					Egyptian Nuclear and Radiological Regulatory Authority	Public Health Legal Advisor	Laboratory Biosafety and Biosecurity Specialist and Quality Management Systems	WHO, World Organization for Animal Health, FAO, International Civil Aviation Organization, United Nations	Animal and Plant Health Inspection Service, USDA, US CDC, National Observatory of New and Emerging Diseases- Tunisia, Egyptian Nuclear and Radiological Regulatory Authority, Ministry of Health Saudi Arabia			Laboratory Biosafety and Biosecurity Specialist and Quality Management Systems, Public Health Legal Advisor
Oman	Eastern Mediterranean Region	WHO, National Institute for Health and Welfare- Finland, Ministry of Health and Prevention- UAE, International Health Regulations Consultant, World Organization for Animal Health, Egyptian Nuclear and Radiological Regulatory Authority, Risk Communications Consultant, Mohammed V International Airport- Casablanca, FAO, Doctors Without Borders								WHO, National Institute for Health and Welfare- Finland, Ministry of Health and Prevention- UAE, Doctors Without Borders	World Organization for Animal Health, FAO				Mohammed V International Airport- Casablanca				Risk Communications Consultant	Egyptian Nuclear and Radiological Regulatory Authority	International Health Regulations Consultant		WHO, World Organization for Animal Health, FAO, Doctors Without Borders	National Institute for Health and Welfare- Finland, Ministry of Health and Prevention- UAE, Egyptian Nuclear and Radiological Regulatory Authority	Mohammed V International Airport- Casablanca		International Health Regulations Consultant, Risk Communications Consultant
Pakistan	Eastern Mediterranean Region	Public Health England, National Institute for Health and Welfare- Finland, USDA, Ministry of Health- Saudi Arabia, Public Health Legal Advisor, US CDC, Human Link- Lebanon, Nuclear and Radiological Regulatory Authority- Egypt, Public Health Dept- Morocco, Independent Public Health Legal Advisor, FAO, WHO								Public Health England, National Institute for Health and Welfare- Finland, Ministry of Health- Saudi Arabia, US CDC, Human Link- Lebanon, Public Health Dept- Morocco, WHO	USDA, FAO									Nuclear and Radiological Regulatory Authority- Egypt	Public Health Legal Advisor, Independent Public Health Legal Advisor		Human Link- Lebanon, FAO, WHO	Public Health England, National Institute for Health and Welfare- Finland, USDA, Ministry of Health- Saudi Arabia, US CDC, Nuclear and Radiological Regulatory Authority- Egypt, Public Health Dept- Morocco			Public Health Legal Advisor, Independent Public Health Legal Advisor
Qatar	Eastern Mediterranean Region	WHO, National Institute for Health and Welfare, FAO, Director of Field Epidemiology Training Programme- Pakistan, Naval Medical Research Unit- Egypt, Attorney at Law and Legal Advisor, Asian Disaster Preparedness Centre, ICAO MID Regional Office Cairo, Port Health Officer- UK, Laboratory Biosafety and Biosecurity Specialist and Quality Management System, Risk Communication Consultant								WHO, National Institute for Health and Welfare, Director of Field Epidemiology Training Programme- Pakistan, Naval Medical Research Unit- Egypt, Port Health Officer- UK	FAO		Asian Disaster Preparedness Centre		ICAO MID Regional Office Cairo, Port Health Officer- UK				Risk Communication Consultant		Attorney at Law and Legal Advisor	Laboratory Biosafety and Biosecurity Specialist and Quality Management System	WHO, FAO, Director of Field Epidemiology Training Programme- Pakistan, Asian Disaster Preparedness Centre, ICAO MID Regional Office Cairo	National Institute for Health and Welfare, Naval Medical Research Unit- Egypt, Port Health Officer- UK,			Attorney at Law and Legal Advisor, Laboratory Biosafety and Biosecurity Specialist and Quality Management System, Risk Communication Consultant
Saudi Arabia	Eastern Mediterranean Region	US CDC, WHO, National Institute of Health- Finland, Public Health Agency of Sweden, FAO, Public Health England, Federal Authority for Nuclear Regulation- UAE, Mohammed V International Airport- Casablanca, Communications and Advocacy Specialist								US CDC, WHO, National Institute of Health- Finland, Public Health Agency of Sweden, Public Health England	FAO				Mohammed V International Airport- Casablanca				Communications and Advocacy Specialist	Federal Authority for Nuclear Regulation- UAE			WHO, FAO	US CDC, National Institute of Health- Finland, Public Health Agency of Sweden, Public Health England, Federal Authority for Nuclear Regulation- UAE	Mohammed V International Airport- Casablanca		Communications and Advocacy Specialist
Somalia	Eastern Mediterranean Region	National Institute for Health and Welfare - Finland, WHO, US CDC, Emergency Preparedness and Response Consultant, UN Institute for Training and Research, CEO Human Link- Lebanon, Doctors Without Borders, Emergency Risk Communication Specialist								National Institute for Health and Welfare - Finland, WHO, US CDC, CEO Human Link- Lebanon, Doctors Without Borders			Emergency Preparedness and Response Consultant	UN Institute for Training and Research					Emergency Risk Communication Specialist				WHO, UN Institute for Training and Research, CEO Human Link- Lebanon, Doctors Without Borders	National Institute for Health and Welfare - Finland, US CDC			Emergency Preparedness and Response Consultant, Emergency Risk Communication Specialist
Sudan	Eastern Mediterranean Region	National Institute for Health and Welfare - Finland, WHO, US CDC, UN Institute for Training and Research, Ministry of Health- Bahrain, Eastern Mediterranean Public Health Network, Communications and Advocacy Specialist, Radiation and Nuclear Safety Authority- Finland, Robert Koch Institute, Public Health Legal Advisor, FAO, Doctors Without Borders								National Institute for Health and Welfare - Finland, WHO, US CDC, Ministry of Health- Bahrain, Eastern Mediterranean Public Health Network, Robert Koch Institute, Doctors Without Borders	FAO			UN Institute for Training and Research					Communications and Advocacy Specialist	Radiation and Nuclear Safety Authority- Finland	Public Health Legal Advisor		WHO, US CDC, UN Institute for Training and Research, Eastern Mediterranean Public Health Network, FAO, Doctors Without Borders	National Institute for Health and Welfare - Finland, Ministry of Health- Bahrain, Radiation and Nuclear Safety Authority- Finland, Robert Koch Institute			Communications and Advocacy Specialist, Public Health Legal Advisor
United Arab Emirates	Eastern Mediterranean Region	WHO, FAO, Ministry of Health (various countries), US CDC, Doctors Without Borders								WHO, Ministry of Health (various countries), US CDC, Doctors Without Borders	FAO												WHO, FAO, Doctors Without Borders	Ministry of Health (various countries), US CDC
Albania	European Region	US CDC, Norwegian Institute of Public Health, European CDC, Robert Koch Institute, Ministry of Health- Netherlands, Chatham House- UK, WHO								US CDC, Norwegian Institute of Public Health, European CDC, Robert Koch Institute, Ministry of Health- Netherlands, WHO				Chatham House- UK									European CDC, WHO	US CDC, Norwegian Institute of Public Health, Robert Koch Institute, Ministry of Health- Netherlands, Chatham House- UK
Armenia	European Region	WHO, Public Health England, Robert Koch Institute, National Public Health Institute- Finland, National Public Health Institute- Sweden								WHO, Public Health England, Robert Koch Institute, National Public Health Institute- Finland, National Public Health Institute- Sweden													WHO	Public Health England, Robert Koch Institute, National Public Health Institute- Finland, National Public Health Institute- Sweden
Belgium	European Region	Robert Koch Institute, WHO, FAO, Swiss Federal Office of Public Health, Ministry of Health (various countries), OIE, Head of the Radiological Risks Section of the Swiss Federal Office of Public Health, Technical writer and editor, State Office for Health and Social Affairs- Germany, National Institute of Public Health Japan- Dept of Health Crisis Management, European CDC								Robert Koch Institute, WHO, Swiss Federal Office of Public Health, Ministry of Health (various countries), State Office for Health and Social Affairs- Germany, National Institute of Public Health Japan- Dept of Health Crisis Management, European CDC	FAO, OIE									Head of the Radiological Risks Section of the Swiss Federal Office of Public Health		Technical writer and editor	WHO, FAO, OIE, European CDC	Robert Koch Institute, Swiss Federal Office of Public Health, Ministry of Health (various countries), Head of the Radiological Risks Section of the Swiss Federal Office of Public Health, State Office for Health and Social Affairs- Germany, National Institute of Public Health Japan- Dept of Health Crisis Management			Technical writer and editor
Finland	European Region	Ministry of Health (various countries), WHO, US HHS, Writer/Editor, FAO, European CDC								Ministry of Health (various countries), WHO, US HHS, European CDC	FAO											Writer/Editor	WHO, FAO, European CDC	Ministry of Health (various countries), US HHS,			Writer/Editor
Kyrgyzstan	European Region	WHO, Expert on IHR, Public Health Agency- Sweden, Robert Koch Institute, Laboratory Specialist, FAO								WHO, Public Health Agency- Sweden, Robert Koch Institute, Laboratory Specialist	FAO										Expert on IHR		WHO, FAO	Public Health Agency- Sweden, Robert Koch Institute			Expert on IHR, Laboratory Specialist
Latvia	European Region	WHO, CDC, Public Health Agency- Sweden, Robert Koch Institute, FAO, European CDC, Dept of International Relations- Public Health Emergency- Belgium, State Office for Health and Social Affairs- Germany								WHO, CDC, Public Health Agency- Sweden, Robert Koch Institute, European CDC, State Office for Health and Social Affairs- Germany	FAO			Dept of International Relations- Public Health Emergency- Belgium									WHO, FAO, European CDC	CDC, Public Health Agency- Sweden, Robert Koch Institute, Dept of International Relations- Public Health Emergency- Belgium, State Office for Health and Social Affairs- Germany
Slovenia	European Region	US HHS, Disease Control and Research & National Influenza Centre- Bangladesh, National Institute for Public Health and the Environment- Netherlands, European CDC, World Organization for Animal Health, WHO, Technical writer/editor, Institute of Public Health- Montenegro, FAO, Public Health Agency of Sweden								US HHS, Disease Control and Research & National Influenza Centre- Bangladesh, National Institute for Public Health and the Environment- Netherlands, European CDC, WHO, Institute of Public Health- Montenegro, Public Health Agency of Sweden	World Organization for Animal Health, FAO						National Institute for Public Health and the Environment- Netherlands					Technical writer/editor	European CDC, World Organization for Animal Health, WHO, FAO	US HHS, Disease Control and Research & National Influenza Centre- Bangladesh, National Institute for Public Health and the Environment- Netherlands, Institute of Public Health- Montenegro, Public Health Agency of Sweden			Technical writer/editor
Turkmenistan	European Region	USDA, WHO, US CDC, King Fahad Specialist Hospital Dammam- Saudi Arabia, Ministry of Health- Italy								WHO, US CDC, King Fahad Specialist Hospital Dammam- Saudi Arabia, Ministry of Health- Italy	USDA												WHO	US CDC, USDA, King Fahad Specialist Hospital Dammam- Saudi Arabia, Ministry of Health- Italy
							Total	Count		47	40	4	4	11	5	0	3	2	8	8	8	12	47	47	5	5	20
								Percentage		1	0.85	0.09	0.09	0.23	0.11	0	0.06	0.04	0.17	0.17	0.17	0.26	1	1	0.11	0.11	0.43
1 Health consisted of a range of institutions relating directly to healthcare, including Ministries of Health, hospitals, laboratories, and epidemiological surveillance programs.
1a Food and Drug Safety acted as a sub-category of Health, including food and drug authorities, foodborne disease prevention, and clinical trials management.
1b Patient Care/Hospitals acted as a sub-category of health, consisting of a variety of organizations relating to patient care including hospitals, clinics, blood transfusion, and immunization services.
1c Epidemiology/Surveillance acted as a sub-category of health, relating to organizations centered around the monitoring of disease prevalence and transmission, including Centers of Disease Control and disease-specific surveillance organizations.
1d Laboratory and Testing Services acted as a sub-category of health, referring to laboratories in state-run, private, hospital, and university settings used to detect and confirm infection status.
1e Nutrition/Food Security acted as a sub-category of health, consisting of organizations ensuring adequate quality and quantity of food consumption by the state's citizens.
1f Environmental Health Services acted as a sub-category of health, relating to various organizations focusing on the environment as it relates to human health.
1g Emergency/Ambulatory Services acted as a sub-category of health, encompassing organizations centered around emergency/disaster response including emergency transportation services (e.g. ambulatory services) and services conferring aid in large scale disasters.
1h Zoonotic Diseases acted as a sub-category of health, consisting of organizations combatting or researching diseases endemic to both humans and animals.
1i Preventative Health acted as a sub-category of health, relating to organizations involved in disease prevention and health promotion.
1j Other (Health) acted as a sub-category of Health, encompassing all organizations that did not readily fit into any of the pre-defined sub-categories.
2 Agriculture encompassed institutions and agencies relating to food production and security including Ministries of Agriculture, animal production and health, fisheries, plant protection, and veterinary services.
3 Defense included Ministries of Defense, host country militaries/armed forces, and weapons protection agencies.
4 Domestic Security encompassed a range of functionalities including law enforcement, justice departments, and emergency and disaster preparedness institutions.
5 Executive/Congressional Policy pertained to general legislative bodies within the host country including Offices of the President and/or Prime Minister and local governments.
6 International Cooperation related to host country institutions engaging in communication with or outreach to other countries, including Departments for International Development, Ministries of Foreign Affairs, and international relations coordination.
7 Transportation consisted of agencies including Departments of Transportation and Civil Aviation Authorities.
8 Ports acted as a sub-category of Transportation, consisting of independent airports and seaports.
9 Labor included Departments and Ministries of Labor.
10 Environment included environmental health and services, wildlife preservation, and climate affairs.
11 Commerce encompasses organizations pertaining to the exchange of goods or services, including Ministries of Finance, trade and commerce, and industry.
12 Communication/Media includes health communication departments, public telecommunications networks, and national media agencies.
13 Energy/Nuclear includes Departments of Energy, radiological protection authorities, atomic energy commissions, and nuclear safety agencies.
14 Other encompasses all organizations that did not readily fit into any of the pre-defined categories.
15 Legal encompasses backgrounds pertaining to the law and regulations, including legal advisors and regulatory consultants.
* The United Arab Emirates listed key participants and institutions by technical area, explicitly stating the categories that each agency covered.
